# Supplementary material for: Plasmodium falciparum gene expression measured directly from tissue during human infection
Source: Genome Med. 2014 Nov 29;6(11):110. doi: 10.1186/s13073-014-0110-6 (PMC4269068; doi:10.1186/s13073-014-0110-6)
Supplement: Additional file 1 — Lists processed (normalized and log2-transformed) nCounter® data for all in vivo patient samples presented. [file 13073_2014_110_MOESM1_ESM.xlsx]

## Sheet: Sheet1
Additional File 1. Normalized, log2-transformed nCounter® data used for all experiments.
GeneID	3D7 Ring rep1	3D7 Ring rep2	3D7 Schiz rep1	3D7 Schiz rep2	X315	X345	X357	X337	X338	X339	X340	X341	X393	X394	X395	X329	X330	MP2707	MP2717	MP2720	MP2724	MP2728	MP2729	MP2733	MP2741	MP2743	MP2747	MP2749	MP2753	MP2754	MP2755	MP2761	MP2762	MP2763	MP2775	MP2777	MP2784	MP2793	MP2794	MP2800	MP2807	MP2815	MP2821	MP2824	MP2825	MP2708	MP2745	MP2759	MP2781
MAL13P1.122	10.86	10.97	8.819	8.943	8.798	7.022	6.459	7.087	9.992	7.658	6.066	6.087	8.29	8.257	8.48	9.145	8.447	10.4629	10.6652	11.631	10.4166	11.5121	11.1905	11.6124	11.7877	11.1631	11.5121	10.4741	11.9003	10.9804	10.5777	10.2644	10.0001	11.4312	11.9145	11.8197	10.2109	10.5058	12.1995	10.7553	12.0954	10.696	12.0241	11.9592	11.2821	12.0954	11.4197	11.8197	10.0001
MAL13P1.123	7.107	7.277	11.86	11.8	8.833	8.308	8.622	8.804	7.807	8.814	9.676	10.04	8.791	8.447	8.672	8.285	8.852	8.34179	7.52026	8.22846	8.42618	7.06221	7.29278	5.9649	7.15562	7.50456	8.08044	8.05226	7.73413	7.55004	8.41731	8.01481	8.34179	8.02605	7.9521	7.88335	8.11192	8.02605	9.24985	7.66097	7.98213	9.14864	7.93982	7.71644	7.55004	8.32731	8.32731	8.18905	8.29492
MAL13P1.130	7.364	7.298	14.27	14.17	9.142	10.32	11.04	12.35	10.89	12.38	12.49	12.37	11.58	11.57	11.18	10.18	11.52	6.97549	6.762	8.18905	5.27631	5.0691	5.18187	6.47359	5.09815	6.17479	6.40421	6.34208	8.85374	6.4201	7.06221	6.34208	6.04327	10.5295	9.02554	7.34342	6.97549	7.09208	11.9145	5.04005	5.30271	7.43628	6.24326	9.03972	6.4201	7.53094	6.59903	6.59903	7.96438
MAL13P1.184	-1.336	-1.627	4.735	5.706	3.907	1	3	2.322	0	2.585	2	2.807	2	2.322	3.17	0	0	4.27079	5.18187	3.58218	4.44436	5.79688	6.48967	6.47359	5.79688	4.3326	6.15144	3.98913	4.44436	5.858	4.11267	4.49431	4.27079	3.58218	3.16375	4.27079	6.45751	3.16375	3.98913	5.04005	5.9649	4.49431	5.18187	4.68703	5.18187	4.39441	4.75472	6.17479	6.71123
MAL13P1.190	11.54	11.7	13.35	13.26	12.24	10.72	11.09	10.28	10.68	10.23	11.32	11.44	10.02	9.778	9.99	11.8	11.48	11.0197	10.7824	10.1617	10.5058	10.0939	9.833	9.81351	10.653	9.75203	10.0939	10.7553	9.97838	10.3272	10.4166	10.7069	10.8171	10.4629	9.14864	9.76606	10.6652	10.8413	10.5949	10.8171	9.16422	10.2109	9.85613	9.35913	10.1515	9.33333	9.91185	9.7801	11.0533
MAL13P1.195	5.591	3.601	7.726	7.964	7.492	5.954	6.555	5.209	8.022	5.322	5.755	5.585	6.755	5.807	7.443	7.304	7.459	8.02605	7.24659	8.58919	7.92436	8.40844	7.84872	9.35913	9.01136	10.5863	7.82662	7.58349	8.30577	8.55608	9.97838	8.05226	7.80641	10.9395	8.89682	9.03972	7.77528	7.92436	7.93982	9.14864	8.15718	10.696	8.32731	8.68469	7.55004	8.73451	8.20456	7.45144	5.09815
MAL13P1.209	14.48	14.49	13.55	13.64	11.34	10.81	11.07	9.96	10.32	9.665	9.984	10.07	9.522	9.656	9.568	11.37	10.7	13.1515	13.0231	12.9046	13.1185	12.821	12.7231	12.9921	13.3151	12.2726	12.8541	12.9921	12.5144	12.9921	12.9046	12.6318	13.0391	12.6318	12.5144	12.821	12.9469	13.195	11.8603	12.62	12.6082	13.1515	12.5431	12.479	13.2092	12.3718	12.7564	12.8655	13.1515
MAL13P1.233	14.5	14.58	13.08	13.11	10.99	10.18	9.99	9.719	10.28	9.543	9.671	9.775	9.853	9.954	9.895	10.29	9.236	12.5612	13.4776	14.1581	12.6687	14.0731	13.7517	13.8833	13.9515	12.4151	14.3205	13.0231	13.8833	13.8059	13.8456	13.1185	12.6687	13.7215	13.7667	14.1326	12.9921	13.3874	14.1028	13.0831	14.5658	13.8833	14.3632	14.0113	14.1836	14.3205	14.1836	14.4059	13.3679
MAL13P1.237	14.93	15.03	13.85	13.78	11.97	11.07	11.36	11.06	11.23	11.13	11.22	11.22	11.07	11.07	11.42	12.37	11.67	13.3874	13.8833	14.2536	13.2382	14.2536	14.4059	14.3205	14.6128	13.9726	14.5187	13.4949	14.2536	13.8456	14.0113	13.8645	13.2092	14.0731	14.2536	14.4059	13.4603	13.8059	14.2536	13.3318	14.3205	14.0113	14.6128	14.2536	14.6128	14.4059	14.3205	14.5187	13.67
MAL13P1.243	10.04	10.04	8.832	9.185	6.615	6.476	6.794	6.672	0	6.658	6.858	7.476	5.833	6.443	5.954	3	5.907	8.70813	9.55177	7.26236	9.64833	9.58877	9.37828	9.75203	9.7801	6.29267	9.69826	8.98213	6.4201	9.67585	8.842	9.06192	9.19964	5.0691	6.34208	6.52087	9.60964	8.14805	5.858	8.96696	9.69826	8.64478	8.92074	6.77954	9.01136	6.95041	9.81351	9.85613	10.1214
MAL13P1.257	10.52	10.39	10.44	10.74	5.833	6.966	6.714	5.087	0	3	5.555	4.954	3.17	3.7	3	5.459	5.129	7.32431	10.3272	10.0368	8.32731	11.3208	10.5295	10.9036	11.5121	6.38831	11.2101	8.6301	9.23446	10.7297	9.833	8.16631	9.37828	6.43881	9.02554	10.0939	9.26523	9.26523	6.58349	8.17768	10.7297	10.7824	10.9036	8.22846	10.7069	10.1796	10.9913	10.8937	10.1707
MAL13P1.266	11.08	11.18	11.75	11.73	7.615	8.604	8.05	7.665	7.022	7.807	8.055	8.788	8.129	7.895	8.281	7.129	7.833	10.2644	10.2423	10.2317	10.3092	10.1515	9.91185	10.0368	10.3461	8.04228	10.221	10.3272	9.4831	10.1076	10.1515	10.0697	9.72485	8.08044	9.09192	9.88136	10.1617	9.95492	9.24985	10.2755	9.95492	9.37828	9.88136	9.14864	9.833	10.2644	10.0697	10.1796	10.6652
MAL13P1.278	5.294	4.059	11.62	11.64	6.492	6.358	6.858	9.529	6.883	9.856	9.966	8.807	9.714	9.672	9.362	5.931	7.839	6.52087	6.02062	7.80641	6.81321	6.43881	6.55208	7.21255	7.62428	8.69641	6.55208	6.77954	7.55004	7.55004	8.03417	6.71123	5.92287	9.7801	7.87495	7.73413	5.40711	7.26236	9.7801	8.06162	6.61456	7.76494	7.52026	7.79655	5.75862	7.17851	7.3739	5.9649	5.09815
MAL13P1.295	6.942	5.727	11.87	11.9	8.238	8.785	8.48	8.362	4	8.028	9.414	9.209	8.349	7.983	8.18	6.57	7.82	10.1515	4.93123	6.55208	10.1617	5.18187	4.93123	3.78565	3.98913	6.52087	5.79688	7.62428	6.45751	4.27079	7.31423	8.73451	8.68469	6.61456	6.38831	5.63587	7.93982	6.66651	8.95179	6.4201	6.21282	7.39533	5.3291	5.75862	6.45751	6.45751	5.63587	4.54442	8.08044
MAL13P1.301	4.603	1.613	5.49	6.133	7.16	5.883	5.807	5.358	7.901	5.858	5.931	6.109	5.907	5.129	5.459	9.157	6.919	7.43628	6.98215	7.50456	6.71123	7.27467	6.66651	7.21255	7.02028	7.90867	7.24659	7.66097	7.35246	7.13908	6.98215	7.55846	5.63587	7.75459	7.66097	7.71644	6.19381	7.29859	6.79637	7.43628	7.79655	7.63959	7.63194	7.46106	7.70958	7.77528	7.46106	8.65946	8.34179
MAL13P1.308	7.974	8.294	14.37	14.35	11.46	10.66	11.06	13.62	11.96	12.87	12.84	12.6	12.89	12.69	12.54	11.48	11.45	7.89174	8.08986	9.60964	6.66651	8.04727	8.04727	5.52149	8.90878	8.26256	8.46562	6.95041	9.833	7.70958	9.19964	7.92436	7.47069	12.5431	10.4629	8.93627	7.10177	8.73451	12.5287	7.24659	8.67208	10.0697	8.04228	10.3964	7.89174	8.85374	8.60169	8.25549	7.90021
MAL13P1.322	9.419	9.323	8.676	8.653	6.687	6.087	6.322	6.833	0	6.409	6.943	6.728	6.907	6.267	6.7	7.15	6.7	8.28408	9.03972	8.89682	8.75887	9.51992	9.67585	9.69826	9.55177	8.89682	9.64833	9.23446	8.74669	9.19964	8.24841	8.90878	8.46562	7.97326	9.28074	8.39162	9.01136	8.20456	8.54672	9.36871	9.833	7.9521	9.7801	8.93627	9.19964	9.93297	9.75203	9.833	8.86549
MAL13P1.324	4.414	5.025	10.05	10.02	9.003	7.741	7.665	6.845	4.087	6.919	7.459	7.937	7.219	6.109	6.492	8.039	7.476	7.63194	7.70958	7.31423	7.54162	7.75459	8.12721	8.40844	7.90021	8.20456	8.03417	7.35246	7.47069	7.83319	6.79637	7.84872	6.56778	8.6301	8.16631	8.08044	7.45144	7.15562	7.78669	8.30577	7.76494	6.71123	7.87495	7.33438	7.09208	7.66826	8.05226	8.15718	5.88085
MAL13P1.334	10.39	10.32	9.139	9.093	2.807	5.781	6.209	6.931	5	7.238	6.781	6.714	6.989	7.366	6.907	0	6.109	7.29859	9.26523	7.68159	9.19964	9.81351	9.17979	9.4655	9.4655	4.3326	9.88136	8.39162	7.89174	9.4479	8.70813	9.01136	9.01136	5.36811	6.98882	7.26236	9.88136	7.66826	8.09928	8.17768	10.0368	8.47664	9.95492	7.79655	8.96696	8.6301	9.7801	9.93297	9.55177
MAL13P1.70	12.18	12.32	11.46	11.27	8.94	7.714	8.155	10.17	10.07	10.68	8.919	9.055	10.2	10.16	10.16	9.651	9.384	11.1905	11.4312	12.0579	11.0055	11.9003	12.1305	12.0954	12.1129	11.9287	12.1305	11.5121	12.1656	11.8197	11.2297	12.1129	10.8554	12.2545	12.3008	12.2364	10.8838	11.4426	10.6408	11.27	12.1656	11.8197	12.449	12.1305	11.9145	12.4151	12.0954	12.1656	11.7579
MAL7P1.100	7.441	7.787	5.983	5.098	6.19	5.492	6.687	5.781	2.807	5.492	5.977	6.358	4.322	5.392	4.954	4	5.807	6.21282	8.65946	5.09815	7.64664	7.87495	8.12721	8.35242	8.41731	4.3326	7.42113	6.762	5.63587	8.46562	8.30577	6.58349	7.90867	6.34208	6.12808	6.06592	8.24841	6.24326	6.4201	7.70958	6.61456	8.12721	6.97549	6.4201	7.31423	5.63587	8.07103	6.77077	9.03972
MAL7P1.112	9.888	9.831	9.832	9.313	3	6.524	7.033	5.728	0	6.508	7.459	7.607	5.977	6.687	5.931	0	5.833	8.60169	9.33333	10.3092	8.53736	10.221	9.79681	10.4065	10.2534	8.89682	10.3272	9.67585	10.1617	10.2317	9.06192	9.13483	8.55608	10.2317	10.2008	10.4249	9.23446	9.75203	10.0001	9.75203	10.3964	9.35913	10.5295	10.1796	9.72485	10.3666	10.3272	10.3666	9.41444
MAL7P1.113	11.31	11.35	8.908	9.271	4.322	6.443	6.6	6.714	5.954	6.443	6.845	6.615	6.109	6.492	6.044	4	6.555	9.85613	9.7801	10.0939	10.0532	10.1214	10.4741	10.2979	9.91185	8.58919	10.1412	10.4166	9.85613	9.86874	9.69826	10.6408	10.0697	8.14805	9.14864	9.95492	10.2866	10.0001	9.17979	10.2423	10.3092	9.55177	10.2423	9.91185	9.85613	10.1617	10.2008	10.2423	9.94395
MAL7P1.123	-1.372	-1.627	6.727	6.602	4.524	6.943	7.728	6.966	0	6.741	7.87	8.05	5.392	6.17	5.807	0	6.304	2.39827	3.78565	2.39827	5.40711	4.49431	4.59454	6.98215	4.39441	7.26236	4.68703	2.64812	4.11267	8.17768	8.44259	3.03087	4.82241	7.50456	4.75472	4.39441	2.39827	3.58218	6.15144	8.25549	5.69724	8.92074	4.27079	3.58218	2.89798	4.27079	3.16375	3.98913	4.3326
MAL7P1.146	10.25	10.12	10.77	10.99	6.845	7.658	8.134	7.833	0	8.011	8.508	8.741	7.983	7.755	7.735	6.322	7.19	9.34623	9.60964	9.33333	8.95179	9.55177	9.4831	9.833	9.85613	7.83977	9.91185	9.4479	8.65946	9.75203	9.64833	9.69826	9.60964	7.63194	8.32731	9.26523	9.93297	9.17979	8.16631	8.79732	9.7801	8.842	9.75203	8.40844	9.4479	9.41444	9.97838	9.97838	10.4629
MAL7P1.15	11.42	11.44	9.378	9.573	6.907	6.7	6.741	7.476	1	7.426	7.16	7.435	7.077	7.349	7.119	5.459	7.229	10.3964	10.8171	10.8937	10.7297	11.1374	11.0999	10.8554	11.0831	8.4541	10.9913	11.0197	10.3666	11.1271	10.5949	10.7297	10.5177	8.98213	10.5177	10.3272	10.7297	10.6212	9.96665	10.3092	11.1167	10.5777	10.9913	10.5949	10.8272	11.2101	10.9036	11.2941	11.1631
MAL7P1.150	10.15	10.21	7.469	7.322	2.585	4.524	4.322	4.322	0	4.087	3.807	3	4.392	4.087	3.7	0	0	7.98213	9.4831	9.64833	8.8109	9.97838	9.98924	10.3666	10.3092	7.70958	10.3666	9.09192	9.33333	9.60964	9.03972	8.75887	8.60169	8.90878	8.92074	10.1412	8.842	9.23446	7.88335	9.31479	10.4629	9.10647	10.2644	9.06192	9.67585	10.3272	10.2644	10.5949	9.18972
MAL7P1.155	4.196	5.299	9.025	8.684	8.379	6.109	6.907	6.459	0	6.7	7.366	7.651	5.728	5.459	5.7	7.16	7.665	5.858	6.17479	6.17479	6.61456	4.82241	4.93123	6.64054	5.36811	8.35242	4.44436	5.9649	5.27631	7.91651	6.47359	5.3291	5.18187	7.97326	6.68887	6.17479	7.13908	5.75862	5.63587	8.1056	6.04327	7.48763	5.09815	5.27631	4.82241	6.17479	5.22909	5.75862	7.66097
MAL7P1.172	13.2	13.27	9.263	8.969	7.459	5.907	6.741	8.276	7.459	8.281	7.304	7.229	8.543	8.672	8.898	7.814	7.672	11.4197	12.6318	13.3874	11.4197	13.4603	13.614	13.4949	13.3874	12.7831	13.7863	12.0954	13.5251	13.0691	12.5937	11.9592	11.5938	12.5144	13.1662	13.5401	11.5938	12.7231	13.1185	11.8803	13.5951	13.1185	13.7064	13.4251	13.0831	13.67	13.8059	13.6328	12.7831
MAL7P1.25	6.585	6.716	9.369	9.411	7.622	7.34	7.539	6.304	5.977	6.539	6.977	7.257	5.524	5.977	6.768	7.331	7.257	7.84872	6.56778	7.09208	8.28408	6.43881	7.51241	7.65369	6.55208	7.11146	8.68469	7.11146	7.00455	7.3739	8.1056	8.07103	8.30577	7.13908	7.06221	6.77077	8.42618	7.40823	6.79637	7.73413	6.77077	8.44259	8.48767	7.07714	6.93441	7.93982	8.27332	8.32731	7.77528
MAL8P1.113	-1.372	-1.627	9.438	9.539	6.807	6.459	7.229	6.322	0	6.375	7.492	7.672	7.055	6.524	5.755	4.087	6.755	8.09928	7.59695	8.33455	7.50456	7.59695	7.51241	7.11146	7.85767	7.67492	7.28697	6.98882	7.82662	6.55208	7.68159	7.29859	7.45144	7.39533	7.66097	8.20456	6.097	7.78669	7.77528	5.04005	7.09208	8.22846	8.12721	7.77528	7.15562	7.92436	7.53094	8.08986	7.48763
MAL8P1.153	5.76	4.686	12.92	13.05	10.69	9.954	10.69	10.71	9.86	10.79	11.56	11.52	10.7	10.66	10.2	9.672	10.78	6.73862	6.22804	6.77954	5.92287	6.77077	6.24326	3.78565	6.24326	6.04327	5.79688	6.17479	7.15562	6.22804	7.74436	5.75862	6.38831	8.30577	7.09208	6.45751	5.63587	6.48967	10.8272	6.75031	6.55208	8.18905	5.88085	7.52026	6.06592	6.36519	5.88085	6.17479	8.01481
MAL8P1.154	9.438	9.505	8.61	8.653	7.16	4	6.304	6.714	5.248	6.768	6.794	6.895	7.781	7.607	8.077	4.087	6.954	8.85374	8.92074	8.33455	8.65946	11.27	10.0532	7.30641	7.83319	8.69641	8.22846	9.14864	8.92074	9.06192	8.39162	10.0001	10.2008	8.73451	8.70813	8.23844	11.5428	8.39162	7.14735	8.50992	8.28408	8.95179	9.41444	8.30577	8.4541	7.73413	8.77131	8.21651	8.40844
MAL8P1.17	13.42	13.58	14.67	14.6	11.15	12.24	12.38	10.72	9.781	10.73	11.84	12.56	10.74	10.48	10.67	10.21	11.38	12.4967	11.9145	11.2499	12.3517	11.461	11.9944	11.4795	10.8554	12.6082	11.1374	11.8197	10.221	12.0241	11.7579	12.1656	12.2726	11.3849	10.9695	10.221	12.4151	11.9287	11.1503	12.62	10.4331	11.27	9.81351	10.0184	10.8838	10.2008	11.2297	10.4629	12.3935
MAL8P1.52	12.15	12.12	13.88	14.01	7.508	9.207	9.147	10.7	9.234	10.99	9.856	9.676	10.8	10.69	10.24	7.16	9.322	10.7824	11.1905	12.3517	10.6212	11.8197	11.7128	12.1656	12.1995	10.9804	12.3162	11.0831	13.0231	11.4795	10.9804	10.7553	10.4741	11.5938	12.464	12.449	10.4166	11.3508	13.8833	10.7824	12.821	11.5121	12.821	13.3874	12.1305	12.8655	12.1305	12.5144	10.685
MAL8P1.56	4.603	3.601	9.835	9.687	5.322	7.392	7.755	7	4.087	6.966	7.972	8.276	6.714	6.845	6.728	5.524	6.044	7.78099	7.54162	7.39533	7.32431	7.82662	8.22846	7.82662	8.08044	7.77528	7.77528	7.26236	7.55004	7.47069	8.07103	8.11192	6.48967	7.32431	8.01481	8.23844	7.27467	6.97549	7.98213	7.48763	8.05226	8.54672	8.00356	8.04727	7.78669	7.45144	7.55846	7.75459	7.66097
MAL8P1.76	4.603	3.848	4.36	4.026	6.392	3.7	3.907	3	7.672	4	3.17	4	2.322	2.322	4.459	5.954	4.858	5.3291	7.12527	4.82241	6.36519	7.71644	7.84872	7.42113	8.90878	6.81321	6.15144	5.63587	6.29267	8.50992	11.1167	5.88085	7.68159	11.3208	6.24326	6.71123	6.762	5.92287	5.63587	7.89174	6.04327	11.9944	5.75862	6.68887	6.24326	5.3291	6.93441	4.54442	7.77528
MAL8P1.78	2.672	-1.627	4.496	5.098	0	0	2.322	2.807	0	2	2.322	2.585	3.807	2.585	3.459	0	0	5.18187	4.27079	6.02062	5.79688	4.59454	4.39441	6.77954	4.59454	7.00455	4.11267	5.40711	5.83515	7.67492	6.79637	4.68703	4.39441	6.97549	6.17479	5.88085	4.27079	5.27631	4.49431	7.31423	4.59454	7.31423	5.40711	4.82241	4.39441	6.21282	4.0509	5.14001	7.48763
PF07_0007	16.76	16.9	12.79	12.67	11.44	12.26	11.94	12.18	12.12	11.73	11.45	11.98	11.87	12.36	12.56	12.56	11.56	16.9208	16.7519	12.5144	17.3162	15.2364	14.3205	12.5792	11.2297	16.5831	11.944	17.3162	13.9919	14.7872	15.4844	17.3162	16.9208	14.3205	14.0113	13.7667	17.3162	15.4844	11.4795	17.3162	11.7579	14.2536	11.7877	13.9726	14.1326	11.8037	13.0231	11.7877	15.6435
PF07_0023	6.393	7.024	12.59	12.61	9.095	10.2	10.14	9.326	8.676	9.248	10.7	10.69	9.907	9.568	9.814	9.106	9.574	10.2008	8.40844	9.88136	8.46562	8.53736	8.60169	8.40844	9.06192	11.1374	9.01136	9.03972	9.81351	8.20456	8.98213	8.79732	7.96438	10.4331	10.0818	9.35913	8.05226	9.55177	10.7824	7.82662	8.89682	10.3461	9.64833	9.58877	8.75887	9.88136	9.07692	8.60169	8.55608
PF07_0024	12.88	12.95	13.39	13.43	11.32	9.892	10.31	11.37	10.65	11.37	11.91	11.84	11.31	11.13	11.13	10.71	11.36	11.6744	12.3315	13.5251	11.3508	12.6962	12.5144	13.0831	12.9921	11.1167	13.0076	11.8803	13.7064	12.6318	12.2364	11.4795	11.3508	12.9469	13.4603	13.1515	11.4197	12.6687	13.6328	11.7579	13.67	12.8769	13.6328	13.7367	12.7831	13.7064	12.9581	13.2769	12.5431
PF07_0028	6.629	6.105	5.554	5.098	5.672	4.17	4.524	3.907	3	4.392	4	4.087	6.883	5.7	6.858	6.358	3	9.4655	8.16631	9.12103	8.44259	8.86549	8.6301	8.78374	8.50992	10.9215	8.6301	9.4831	8.85374	8.46562	7.70272	9.88136	8.14805	10.1313	10.0818	9.37828	8.36305	8.75887	8.04228	9.19964	8.8109	7.80641	9.37828	8.6301	8.89682	9.55177	9.07692	8.79732	8.08044
PF07_0029	14.83	15.02	14.18	14.11	14.22	13.52	13.77	12.57	12.62	12.53	12.26	12.84	12.69	12.56	12.69	13.04	12.49	13.8059	12.3718	13.195	14.1836	13.1515	13.3151	13.3485	13.2382	14.5187	13.1808	13.7215	13.4603	14.1326	13.1185	14.1326	13.3151	13.4427	14.1836	13.0231	15.2364	13.4427	13.5951	14.3205	13.9726	13.2092	13.5951	13.2769	13.1185	13.8456	13.135	13.7517	13.3679
PF07_0041	9.288	9.042	10.04	9.837	7.555	7.229	7.331	6.845	6.358	6.687	7.426	7.508	6.392	6.358	6.109	6.977	6.977	8.50992	9.37828	10.6212	9.12103	10.7069	10.7297	10.4331	10.5949	10.3182	10.685	10.2008	10.3461	9.41444	9.51992	8.6301	8.75887	10.5949	9.97838	10.6751	8.92074	9.86874	9.96665	9.82326	10.8838	10.1707	11.1905	10.6212	10.7824	10.8937	10.5058	10.7425	8.78374
PF07_0065	5.499	4.686	12.02	12	9.771	9.358	9.699	7.937	7.087	7.592	8.827	8.798	7.741	7.585	7.539	8.504	8.898	9.07692	7.12527	7.82662	8.04727	7.90867	7.57097	8.73451	8.57669	9.28074	6.45751	7.31423	7.84872	7.98213	7.02028	7.46106	7.78669	9.4479	8.44259	8.29492	7.04124	7.89174	8.40844	8.46562	7.93209	7.13908	7.93982	7.82662	7.62428	7.73413	7.30641	7.17851	6.29267
PF07_0069	4.603	3.601	8.845	8.746	6.741	6.322	6.966	6.629	4.17	6.907	7.098	7.331	6.807	6.714	6.845	6.714	6.87	8.85374	7.83977	8.42618	7.81651	7.65369	7.16706	7.86631	7.72528	8.1056	6.86581	8.09928	8.04727	6.02062	6.38831	8.26256	7.58349	7.75459	7.98213	8.04228	7.29859	7.9521	7.65369	7.04124	7.63194	6.47359	8.28408	7.74436	7.70958	8.05694	7.53094	7.78099	7.77528
PF07_0087	9.667	9.683	13.81	13.71	10.72	11.97	12.01	9.082	8.451	9.177	10.04	10.48	9.459	9.304	9.403	9.56	11.07	11.4426	7.15562	8.26256	11.3208	6.72492	7.33438	6.77954	7.51241	7.57097	7.63959	9.19964	8.8109	8.14805	9.01136	10.1515	11.0999	8.08044	8.68469	7.96438	10.3366	9.14864	10.0939	9.75203	7.55004	8.06162	8.17768	8.39162	8.11192	8.14805	7.33438	7.51241	7.84872
PF07_0094	6.172	6.057	5.837	6.462	0	3.807	4.087	4	0	3.7	4.087	4.858	4.524	3.459	3.807	3.17	5.459	7.71644	8.11192	8.65946	7.81651	8.4541	8.28408	8.65946	9.29626	9.8966	7.66826	8.04228	8.08044	8.30577	9.81351	7.54162	7.51241	11.0055	8.39162	9.01136	7.89174	8.48767	7.98213	8.48767	8.78374	9.98924	8.60169	8.47664	7.92436	9.19964	8.49879	7.84872	7.66097
PF07_0100	8.819	9.121	9.277	9.392	5.728	6.858	6.954	6.585	6.044	6.714	6.7	7.15	6.845	6.304	7.426	5.977	6.794	8.40003	7.55846	8.06162	8.50992	7.93209	8.79732	7.72528	5.88085	9.37828	8.40003	8.78374	7.96438	7.83319	7.39533	8.96696	8.25549	7.75459	7.66097	7.66826	8.40844	7.90867	7.34342	8.25549	8.40003	6.40421	7.83977	7.35246	7.82662	8.40844	8.57669	8.32731	7.90021
PF07_0121	11.57	11.52	9.447	9.353	7.665	7.508	7.577	7.801	5.322	7.889	6.989	6.977	8.055	8.443	8.028	8.05	7.435	10.8171	10.8171	11.5121	11.0055	11.1905	11.5938	11.27	10.9913	11.3678	11.2941	11.2499	11.1503	10.8171	10.3272	11.2941	10.4331	10.6408	11.4197	11.1374	10.5295	10.6751	11.27	10.7183	11.5938	10.5949	11.631	11.2101	10.9913	11.7128	11.3678	11.5121	10.7297
PF08_0004	13.98	13.86	12.85	12.82	8.788	10.02	9.778	9.375	8.798	9.709	9.775	10.06	9.996	10.24	10.17	8.919	9.494	12.3008	13.3151	13.8258	12.8655	13.6514	13.4251	13.67	13.5401	11.9592	13.5551	12.8541	13.8059	13.2382	13.2237	12.821	12.5792	13.135	13.7064	13.8456	12.8769	13.195	13.8456	12.9921	14.0731	13.3485	14.1836	13.8833	13.4251	13.8833	13.4603	13.7064	13.0391
PF08_0008	7.441	7.51	11.96	11.73	6.741	6.15	6.358	11.11	9.433	11.32	7.7	6.066	11.38	11.5	11.3	7.451	7.637	6.17479	6.02062	7.71644	6.56778	6.12808	6.24326	6.47359	6.98215	6.75031	7.65369	6.66651	8.4541	7.29859	7.13908	6.21282	5.27631	7.57097	8.16631	8.55608	5.88085	6.98882	10.1412	6.4201	9.58877	7.00455	7.17851	7.68159	7.06221	7.61735	7.42113	7.13908	6.29267
PF08_0019	15.16	15.15	13.97	13.89	9.524	11.51	11.3	9.905	9.14	10.01	10.19	10.7	10.08	10.21	10.27	9.622	10.73	14.0422	13.9726	13.5751	13.9726	13.8456	13.7517	13.9305	14.2871	13.67	13.9305	13.8258	13.195	14.2536	13.9726	13.67	14.0731	13.51	13.2769	13.4949	14.0113	13.8456	12.62	13.67	13.3679	13.9515	13.5401	13.0231	14.2536	13.0551	13.9726	13.7517	14.3205
PF08_0060	12.45	12.57	12.35	12.34	9.344	9.478	9.453	10.18	7.925	9.883	11.01	11.06	9.937	9.718	9.786	8.592	9.185	12.9921	11.3849	7.90867	13.195	7.83977	10.4741	7.04124	7.58349	12.3162	8.16631	12.821	10.7553	9.50151	11.4426	13.5251	12.8908	11.0055	10.2644	10.6408	13.1808	10.9395	10.3964	12.9581	7.98213	10.1707	7.14735	10.4629	10.2008	7.83977	7.63194	8.70813	8.98213
PF08_0075	15.01	15.04	13.98	13.91	9.492	11.3	11.06	10.05	9.656	9.984	10.09	10.62	10.29	10.27	10.62	9.292	10.07	13.7064	13.8258	13.7667	13.5951	13.9305	13.7064	13.8456	14.0731	13.2769	13.67	13.5251	13.3151	13.7667	13.8059	13.2769	13.7367	13.67	13.4949	13.67	13.8645	13.7667	13.0831	13.5251	13.5251	13.8456	13.3874	13.3485	13.8833	13.3151	13.7517	13.67	13.7367
PF08_0076	15.01	14.99	14.1	14.16	12.61	11.38	11.86	10.69	11.51	10.77	10.72	10.84	10.18	10.33	10.65	12.87	11.98	13.6328	14.0113	14.1581	13.7367	14.1581	13.8645	14.0113	14.4059	13.3151	13.9919	13.5951	13.5551	13.8833	13.9305	13.3679	13.8833	13.5751	13.6328	13.9726	13.9726	13.9726	13.3318	13.6328	13.7667	14.0731	13.7367	13.5251	14.0731	13.5551	13.8833	13.9305	13.8456
PF08_0087	12.16	12.1	12.58	12.42	9.576	10.74	10.74	9.472	8.48	9.313	10.31	10.65	9.78	9.609	9.699	9.308	9.459	11.9287	11.1271	11.1374	11.7877	11.0682	11.5121	11.3208	11.3849	12.2364	11.1167	11.4426	10.8937	11.5274	10.9804	11.7579	11.5274	11.9003	11.27	11.1905	11.7579	11.2941	10.7553	11.7128	10.9395	10.9913	11.0533	10.8838	11.1503	10.7553	11.4795	11.0197	11.3849
PF08_0092	9.007	8.669	7.196	7.8	1	5.459	4.7	5.459	0	5.459	4.585	4.322	4	5.087	4.17	0	5.585	9.02554	9.41444	9.26523	8.70813	9.88136	9.73844	10.0697	10.0001	8.04228	10.3092	9.17979	9.55177	9.58877	8.6301	9.81351	8.65946	8.02605	9.51992	9.76606	9.09192	8.50992	8.86549	8.25549	10.5777	8.47664	10.7069	9.55177	9.95492	10.5058	10.2423	10.4331	9.18972
PF08_0095	10.93	10.94	9.952	9.932	8.422	7.889	7.907	6.858	7.468	6.858	6.907	6.741	6.741	6.34	6.931	9.369	8.349	10.1515	9.91185	8.50992	10.3461	8.68469	8.18905	6.98215	8.85374	9.50151	8.48767	10.0368	8.78374	8.842	9.91185	9.58877	10.7069	8.18905	8.49879	8.65946	9.97838	9.59921	7.30641	10.1515	8.31654	7.85767	8.37733	8.98213	9.09192	8.46562	8.13763	7.02028	10.8272
PF08_0113	11.4	11.37	11.81	11.91	10.21	8.214	8.989	10.66	10.8	10.91	9.92	9.671	9.671	9.679	9.587	10.77	10.04	10.1796	10.3666	10.5413	10.1796	10.7688	10.7824	10.5058	10.5295	8.69641	10.5777	10.5863	10.7069	10.3666	10.0368	10.6212	10.0939	9.75203	10.7553	10.6751	10.3366	10.0532	11.2941	10.2755	11.0533	9.95492	10.7824	11.0197	10.4331	10.5949	10.3092	10.5777	10.2423
PF08_0130	11.14	11.24	8.956	8.943	7.033	6.741	6.7	7.607	6.209	7.331	6.687	6.322	7.658	7.622	7.651	7.459	7.15	10.3666	10.4853	10.8272	10.653	10.6212	10.8272	10.9695	10.8272	10.5295	10.9395	10.5058	10.4629	10.8171	10.2423	10.4065	10.1617	10.4956	10.5532	10.7297	10.3092	10.3092	9.75203	10.6652	11.0197	10.2534	10.8272	10.3092	10.4853	10.8937	11.0197	10.9913	10.5863
PF08_0132	11.69	11.77	12.28	12.41	11.22	9.496	10.21	9.642	9.718	9.579	9.948	9.856	9.172	8.898	8.88	10.7	10.31	11.0533	10.685	7.42113	11.8603	7.06221	8.73451	7.11146	5.63587	7.90867	7.71644	11.1905	9.12103	8.92074	10.7297	11.5121	11.4795	7.65369	7.78099	8.34179	11.2297	10.4166	8.39162	11.4795	7.71644	8.42618	7.39533	8.842	9.37828	7.29278	6.68887	8.04727	10.3272
PF10_0015	10.13	10.07	7.626	7.4	4.524	4.322	4	6.109	4.322	6.555	3.322	3.459	8.585	8.7	8.418	6.895	4.392	8.43438	9.29626	12.3517	8.57669	12.1305	12.1995	12.3008	10.5777	11.0682	11.9944	10.7824	12.5431	10.696	10.4853	9.4831	8.86549	11.4312	12.8541	11.7579	7.35246	10.7824	11.9592	8.41731	12.9469	10.7425	12.3718	12.3008	11.7877	12.7564	12.2726	12.2726	7.84872
PF10_0019	17.79	17.62	10.96	11.04	6.755	6.687	5.755	9.702	10.15	10.06	5.7	5.807	10.65	11.43	11.74	12.3	11.84	17.3162	17.3162	16.9208	15.4844	17.3162	17.3162	17.3162	17.3162	17.3162	17.3162	16.9208	16.5831	17.9726	17.3162	16.9208	17.3162	15.8026	16.9208	16.9208	16.9208	17.3162	15.8026	16.9208	16.9208	17.3162	16.9208	16.5831	17.3162	16.5831	16.9208	16.9208	17.3162
PF10_0020	6.047	4.243	13.92	13.89	11.37	11.08	11.42	10.81	9.457	10.32	13.74	12.67	10.31	9.929	9.609	10.66	11.33	10.4956	7.24659	8.8109	7.68159	8.11192	9.51992	8.17768	7.55846	10.1617	8.03417	8.36305	9.03972	7.62428	5.69724	9.4479	8.08044	9.66209	9.4479	8.05226	6.762	8.68469	11.5938	7.77528	9.23446	6.17479	8.56638	8.47664	9.23446	8.55608	7.69215	8.25549	7.48763
PF10_0043	14.76	14.79	13.88	13.8	10.81	11.77	11.46	10.69	10.66	10.7	10.78	11.15	10.66	10.73	10.66	10.83	11.07	13.4949	13.7064	13.6328	13.5251	13.5951	13.614	13.7667	13.9515	13.3485	13.4776	13.4251	13.2769	13.614	13.4949	13.0231	13.4949	13.4427	13.4251	13.4251	13.3874	13.7064	13.0551	13.195	13.4251	13.8059	13.2092	13.2237	13.7863	13.3874	13.5551	13.5551	13.6328
PF10_0074	10.83	10.64	10.86	10.69	8.496	8.524	8.88	7.508	7.119	7.775	7.741	8.238	7.358	7.658	7.755	6.392	8.134	8.57669	9.69826	9.67585	9.57027	10.2866	9.64833	10.6408	10.2008	9.12103	10.4853	9.79681	9.29626	10.1412	9.29626	8.96696	9.41444	9.17979	9.21705	10.1617	9.67585	9.69826	8.44259	9.94395	10.6408	9.66209	10.2008	10.2317	10.0818	10.3092	10.3815	10.221	9.76606
PF10_0079	11.8	11.85	12.11	11.97	7.895	8.581	8.827	9.202	8.066	9.628	9.209	9.535	9.492	9.667	9.433	7.349	9.443	10.5532	10.9913	10.8069	10.9395	11.1167	10.9395	10.8838	11.0533	8.1056	10.8413	11.0533	10.4331	11.0533	10.6652	10.9036	10.685	9.81351	10.2008	10.5177	10.9036	10.5532	10.685	10.685	10.8069	10.7425	11.2297	10.4853	10.4629	11.0197	10.8171	11.0831	11.3508
PF10_0095	8.136	7.379	5.554	6.602	0	6.728	6.443	5.977	0	5.907	6.304	6.954	5.931	6.907	6.34	0	5.7	8.77131	10.0939	10.2317	9.82326	10.2644	10.3666	10.5413	10.3092	7.63959	10.5177	10.1412	9.93297	9.95492	9.7801	9.85613	9.81351	5.75862	9.75203	10.2644	10.0368	9.75203	9.93297	9.75203	10.7824	9.4479	10.685	10.2866	10.1515	10.7183	10.8171	10.7824	10.2644
PF10_0096	8.5	8.7	7.114	7.614	4	4.954	5.087	3.807	0	4.954	4.392	4.585	4.954	4.087	4.585	4.17	3.907	7.11146	8.88115	7.92436	8.36305	9.29626	8.96696	9.55177	9.35913	7.83977	9.4479	8.06162	7.66826	8.95179	8.1056	7.96438	8.05226	7.75459	8.29492	8.29492	8.57669	7.50456	7.21255	8.35242	9.75203	7.89174	9.03972	7.90867	8.50992	8.67208	9.4479	9.55177	8.73451
PF10_0111	10.29	10.39	12.22	12.29	9.699	9.6	9.638	8.64	8.313	8.447	9.142	9.384	8.17	8.061	7.577	8.762	8.555	8.89682	9.72485	8.24841	9.60964	9.72485	9.33333	9.72485	10.1796	6.64054	9.75203	8.70813	7.75459	9.97838	9.59921	8.04228	9.67585	7.39533	6.93441	7.10177	9.75203	8.78374	8.33455	8.79732	9.4479	9.26523	9.12103	7.13908	9.4831	8.04228	9.64833	9.81351	10.0001
PF10_0114	11.57	11.75	11.32	11.25	7.15	9.14	8.807	7.989	6.57	7.82	8.531	8.778	8.022	8.017	7.827	6.443	8.185	10.9036	10.6408	10.1902	10.8171	10.1515	10.7297	10.1515	10.1412	10.8272	10.1796	10.8069	9.69826	10.2317	10.3666	11.0365	10.631	10.2008	9.91185	9.85613	10.7553	10.6751	9.37828	10.6212	10.2008	9.21705	9.93297	9.67585	9.97838	10.2423	10.5949	10.1214	10.9804
PF10_0120	4.92	4.059	11.02	10.95	0	8.543	8.281	7.895	0	7.895	8.788	8.919	7.989	8.05	7.693	0	7.022	6.52087	6.66651	6.45751	7.02028	6.12808	5.52149	5.52149	6.4201	6.52087	5.99276	6.24326	6.19381	6.73862	6.55208	5.9649	6.04327	6.17479	6.4201	6.40421	6.34208	6.06592	8.20456	5.04005	6.38831	6.95041	6.61456	6.48967	6.52087	6.71123	6.81321	6.48967	7.48763
PF10_0121	13.94	14.01	14.32	14.45	11.07	12.99	12.27	9.973	8.937	9.36	11.06	11.01	9.384	9.329	9.514	10.01	11.15	12.7397	13.5401	11.4426	11.9287	10.8272	10.5058	11.4426	11.9944	10.3815	10.6081	12.9046	10.5058	13.1662	12.464	12.4151	12.5431	8.36305	9.36871	9.4831	12.7564	13.1008	8.65946	12.9046	9.12103	12.1656	9.35913	9.97838	11.3849	6.77954	10.3461	10.0939	13.9305
PF10_0129	9.375	9.271	11.96	11.72	9.78	8.371	8.379	9.555	9.804	9.564	9.443	9.329	9.214	9.182	9.134	10.17	9.562	9.97838	8.55608	7.65369	9.94395	6.97549	7.76494	8.24841	7.29859	10.1076	7.82662	8.842	7.52026	8.37733	7.81651	9.37828	9.09192	8.65946	7.87495	7.55846	9.4831	7.77528	9.4831	9.50151	7.26236	7.53094	6.97549	7.50456	7.70958	7.15562	7.76494	6.59903	8.36305
PF10_0141	8.512	7.994	7.092	6.955	0	5.7	5.615	4.954	0	3.907	5.129	4.644	5.248	4.459	4.087	3.17	5.248	9.39636	9.93297	10.1214	9.4479	9.95492	10.0939	10.0001	10.4331	8.89682	10.2423	9.75203	9.09192	9.833	8.95179	9.833	9.12103	7.63194	9.06192	9.29626	9.91185	9.67585	7.54162	9.09192	9.97838	9.03972	10.0697	8.86549	9.93297	10.0939	10.4331	10.2644	10.0697
PF10_0153	8.181	8.262	10.31	10.19	6.919	7.098	7.16	6.907	0	6.833	6.954	6.7	5.459	5.555	4.954	5.555	6.895	8.16631	6.40421	3.16375	9.72485	5.36811	6.15144	5.52149	6.36519	5.69724	5.14001	6.21282	3.58218	5.63587	7.87495	7.12527	8.78374	3.58218	4.19173	4.93123	8.70813	5.18187	4.59454	7.97326	5.30271	7.16706	5.83515	5.36811	6.24326	3.58218	5.63587	5.52149	8.29492
PF10_0159	14.22	14.29	14.93	15.04	12.56	12.82	12.61	11.16	9.366	10.26	12.56	12.24	11.05	10.17	10.7	11.12	12.37	13.9726	8.44259	8.98213	12.041	9.35913	8.92074	7.42113	6.64054	11.8037	8.28408	9.58877	9.41444	9.12103	11.1631	10.3092	11.2821	8.54672	10.0184	8.26256	9.64833	10.2109	10.7069	10.9545	8.20456	10.4956	7.77528	7.85767	12.7231	7.78669	7.80641	9.26523	9.06192
PF10_0164	10.1	10.1	12.1	11.87	12.9	12.46	14.59	12.25	11.39	11.43	12.57	14.43	12.56	12.27	12.01	12.25	12.24	10.6212	9.14864	10.5863	10.3815	8.00356	8.44259	8.842	9.41444	10.1076	8.79732	9.51992	10.1412	9.14864	10.0001	10.221	11.3849	11.8037	11.4795	9.16422	11.1768	10.9695	11.3849	10.8838	7.66826	9.833	7.61041	10.3461	9.17979	7.34342	9.12103	7.64664	9.69826
PF10_0165	-1.372	-1.627	10.23	10.15	7.687	8.34	7.931	6.687	3	6.34	7.276	7.459	7.5	7.17	6.954	6.615	7.622	7.59695	6.40421	8.02605	7.92436	6.59903	6.4201	6.19381	6.45751	7.63959	7.28697	7.42113	7.69215	6.4201	7.62428	6.95041	6.91841	7.68159	7.39533	7.68159	7.17851	8.16631	7.30641	5.04005	7.24659	8.60169	7.80641	7.25447	7.21255	6.98882	6.77954	7.3739	7.13908
PF10_0187	13.98	13.94	13.11	13.16	9.243	10.76	10.65	9.14	8.651	8.907	9.688	9.984	9.085	9.486	9.205	9.488	9.671	12.8655	12.9692	12.5792	12.9581	12.9046	12.6687	12.6962	13.0551	12.041	12.821	12.7096	12.3517	13.0691	12.9692	12.4967	12.9469	12.0579	12.3315	12.6687	12.8541	12.8908	11.7579	12.6687	12.6687	13.0076	12.5144	12.2179	13.0231	12.449	12.8908	12.8655	13.2092
PF10_0210	8.79	8.724	9.756	9.779	1	5.931	6.57	5.672	0	5.524	6.17	6.34	5.129	4.954	3.907	6.044	4.954	6.12808	8.6159	7.06221	7.70958	9.12103	8.32731	8.55608	9.12103	5.69724	9.23446	7.39533	7.07714	8.60169	8.14805	6.73862	8.42618	6.21282	5.18187	5.99276	8.6301	6.95041	6.47359	7.82662	8.95179	7.58349	8.04228	6.34208	8.56638	7.06221	8.77131	9.12103	9.23446
PF10_0216	4.92	3.848	7.833	7.74	5	3.807	5.322	3.907	0	5.044	4.858	5.524	4.459	4.087	4.322	3.322	4.322	7.25447	7.67492	7.58349	7.11146	7.42113	7.76494	6.64054	7.78099	8.35242	7.99285	7.45144	7.17851	7.29859	6.17479	7.06221	7.82662	7.50456	7.35246	7.85767	7.68159	7.11146	7.10177	7.92436	8.09928	6.12808	7.63194	7.63959	7.61041	7.58349	7.90021	8.06162	6.96295
PF10_0219	11.08	10.89	8.347	8.746	2.585	6.794	5.954	7.066	0	7.16	6.322	5.833	7.895	8.304	7.637	0	6.066	10.0939	10.5177	10.8554	10.1412	10.9036	10.8838	10.6751	10.7553	9.37828	10.8413	10.4331	10.5295	10.5058	10.1515	10.1796	10.0368	8.90878	10.5177	10.6212	10.2534	10.2866	10.6212	9.86874	11.3508	9.88136	11.1631	10.7297	10.8554	11.0533	10.6652	11.1631	10.8696
PF10_0226	-1.372	-1.627	7.33	7.614	6.304	6.248	6.845	5	4.322	5.087	5	5.248	4	5.524	4.524	4.248	5.044	3.58218	2.64812	1.85121	4.0509	2.89798	2.39827	3.78565	3.37297	4.3326	0.309889	3.16375	1.85121	4.27079	6.12808	3.98913	6.21282	3.58218	1.60329	1.85121	4.54442	2.39827	2.89798	5.04005	1.60329	6.04327	1.72725	2.89798	2.39827	2.12474	2.89798	1.72725	6.71123
PF10_0242	14.62	14.74	12.64	12.77	11.58	10.17	10.73	10.21	10.09	10.07	10.62	10.33	10.69	10.62	10.73	11.36	10.68	13.1808	14.1326	14.5187	12.9581	14.4059	14.5658	14.4059	14.9741	13.6328	14.6128	13.5551	14.4059	14.4059	14.3205	13.0691	13.1662	14.1836	14.3205	14.6128	13.2237	14.0113	14.4059	13.4251	14.9741	14.4623	15.4844	14.4059	14.7872	14.7872	14.4059	14.9741	14.4059
PF10_0322	13.93	14.01	13.85	13.96	9.299	9.267	9.529	11.07	9.527	11.04	11.38	11.07	10.94	10.71	10.29	9.987	10.8	12.4967	12.479	13.1185	12.4967	13.3151	12.6962	12.821	13.0831	12.1481	13.0831	12.7096	12.9692	12.9469	12.7697	13.1515	12.3162	13.135	12.9046	12.9692	12.6082	12.6962	13.195	12.1656	13.1808	12.6687	13.135	13.0231	12.5287	13.2092	13.0231	13.0231	12.3935
PF10_0323	13.3	13.36	13.93	14.09	9.966	11.44	11.5	11.34	10.17	10.82	10.65	10.27	11.81	11.38	11.46	9.234	9.948	12.6082	11.2297	9.51992	13.0831	10.4249	9.4479	8.95179	7.51241	11.7128	8.73451	12.7697	10.5777	9.93297	11.3508	13.4603	12.8908	11.0533	10.6652	10.2979	12.5287	11.1905	10.8838	12.8655	8.73451	8.68469	8.34179	9.88136	9.60964	8.44259	8.8109	9.01136	10.3272
PF10_0334	6.493	6.443	10.24	10.25	8.745	7.901	8.214	7.707	7.267	7.562	8.011	8.17	8.011	7.637	7.476	8.165	8.05	7.84872	7.99285	8.44259	8.01481	8.35242	7.39533	7.72528	8.28408	9.18972	8.40003	7.79655	8.17768	7.74436	6.75031	7.66826	7.29859	8.05226	7.83319	8.00356	8.04228	7.75459	8.14805	7.31423	8.75887	6.59903	8.95179	8.14805	7.77528	8.8109	8.49879	8.46562	8.50992
PF10_0366	13.21	13.31	11.78	11.89	8.443	9.165	9.003	7.87	7.304	7.735	7.82	7.762	8.281	7.839	7.858	8.447	8.082	11.7579	12.6687	11.3678	11.9287	11.3849	10.9695	11.1374	11.5938	10.0532	11.4426	11.7877	10.6408	11.7877	11.8603	11.2297	11.8197	10.0818	10.3461	10.9036	11.9003	11.7579	9.09192	12.2545	10.5058	11.5683	11.5121	10.9545	11.4795	10.5777	11.4426	11.1905	12.9046
PF10_0372	14.33	14.29	15.82	15.76	12.57	13.74	13.89	12.68	12.37	12.57	14.59	14.26	12.38	12.57	12.38	12.6	13.77	12.6962	12.9921	13.7367	12.821	13.8833	13.67	13.7367	13.4427	12.821	13.8456	12.6318	13.9305	13.4251	13.4603	12.5431	12.7831	13.5751	13.7667	14.0731	13.2237	13.1008	14.1028	12.5144	14.1836	13.5251	14.1326	13.9305	13.7064	14.0422	13.8456	13.9726	12.7096
PF10_0374	5.591	4.553	4.36	4.026	6	2.322	3.907	3.459	0	3.459	3.907	3.17	7.16	5.728	6.267	3.459	5.459	8.00356	5.27631	5.18187	7.66826	7.51241	5.27631	9.06192	8.21651	9.8966	7.14735	7.68159	7.69215	8.22846	8.60169	7.75459	6.81321	10.2317	8.53736	7.52026	4.27079	8.08044	7.04124	8.25549	7.40823	9.69826	7.33438	8.08044	6.71123	8.78374	7.09208	7.90021	5.09815
PF10_0399	4.77	2.413	5.033	5.706	4	0	1.585	1	0	2.585	2.585	1.585	1.585	1	0	3.585	3.322	1.60329	2.64812	1.60329	2.64812	2.39827	3.16375	3.78565	3.37297	4.3326	2.39827	2.64812	0.949907	4.27079	2.12474	1.72725	0.629898	3.58218	1.60329	1.85121	6.45751	1.85121	1.85121	5.04005	3.78565	2.89798	3.58218	2.39827	3.37297	2.12474	1.72725	4.39441	3.16375
PF10_0407	6.585	6.057	6.519	5.434	0	3	4	3.459	0	4.087	4.248	5.044	2.585	3.17	2.322	0	4	5.75862	6.77954	5.63587	6.45751	6.93441	8.02605	7.30641	7.10177	4.3326	7.46106	6.02062	5.3291	7.13908	5.69724	7.15562	6.66651	5.36811	6.02062	6.61456	6.97549	5.09815	6.55208	7.14735	7.14735	6.34208	7.02028	6.59903	6.98215	6.12808	7.25447	7.57097	7.13908
PF11_0013	-1.372	-1.627	5.12	6.462	0	0	1	0	0	0	0	2	0	0	0	0	0	0.629898	1.2766	6.06592	4.27079	3.78565	7.62428	6.47359	4.82241	7.63959	7.77528	0.949907	6.73862	4.27079	5.22909	6.17479	2.89798	3.58218	6.21282	1.85121	4.93123	0.309889	1.60329	5.04005	3.78565	1.2766	3.16375	0.949907	3.98913	9.69826	6.36519	6.40421	4.3326
PF11_0040	17.78	17.81	14.43	14.22	7.919	9.576	7.895	14.12	12.97	14.13	7.801	7.098	15.82	15.81	14.91	11.86	12.56	14.7872	16.7519	17.9726	14.9741	17.9726	17.9726	17.9726	17.9726	16.9208	17.9726	15.2364	17.9726	16.9208	17.9726	14.4059	15.8026	17.3162	17.9726	17.9726	14.5187	16.9208	17.9726	14.8806	17.9726	17.9726	17.9726	17.9726	17.9726	17.9726	17.9726	17.9726	16.5831
PF11_0048	11.71	11.79	12	11.88	6.943	9.222	8.898	7.672	7.15	7.833	8.276	8.397	7.919	8.18	7.983	7.366	8.238	10.5295	10.9695	11.3678	11.0533	11.4197	11.0999	11.3508	11.4795	10.2008	11.4197	10.6408	11.0197	11.1768	10.696	10.3366	10.6652	9.98924	11.0999	11.0831	10.7069	10.7069	10.6652	10.3563	11.5428	10.8838	11.3208	10.9913	11.2297	11.5428	11.631	11.5428	10.9036
PF11_0052	10.07	10.07	9.333	9.045	4.087	7.16	7.119	7.592	4.392	7.644	6.895	7.16	7.651	8.039	7.907	6.066	6.539	8.09928	9.81351	10.0001	9.14864	10.3092	9.73844	10.1796	10.4166	7.50456	10.3964	8.8109	11.1503	10.0001	9.55177	9.17979	9.23446	9.37828	10.1617	10.4249	9.29626	8.89682	11.4197	10.1076	11.0831	9.92241	11.27	11.2941	10.3272	11.0831	10.1617	10.7425	9.88136
PF11_0061	14.17	14.28	19.51	18.91	15.72	16.82	16.82	16.82	14.7	16.82	16.82	16.82	16.82	16.82	16.82	15.7	16.82	15.8026	12.821	14.3205	12.9046	13.5251	13.1185	13.5951	13.4427	14.2536	13.7863	12.9469	14.3205	13.3151	14.6128	12.2179	13.5401	17.9726	15.2364	14.1836	11.8603	14.4059	16.5831	12.821	13.3151	14.9741	13.9726	14.6128	13.4603	13.9305	13.6328	13.8059	12.7564
PF11_0062	13.63	13.61	19.18	18.82	16.82	16.65	16.67	16.66	16.52	16.67	16.66	16.66	16.67	16.67	16.67	16.62	16.66	14.9741	12.7564	13.4949	12.6962	11.5938	11.1374	11.6124	12.5431	13.8456	11.5938	12.0241	13.4063	12.2726	14.4059	11.9944	13.7667	16.9208	14.4059	12.5792	12.2179	14.1326	15.4844	12.7231	10.0697	14.6128	10.7553	13.7064	11.8603	12.1305	10.7553	10.5532	13.5401
PF11_0072	8.166	8.14	10.86	10.77	9.535	8.633	9.098	7.651	7.331	7.375	7.913	8.082	6.966	6.858	7.349	8.873	7.913	7.14735	7.70958	7.24659	7.11146	8.70813	7.33438	7.58349	7.15562	7.11146	8.1056	6.86581	7.25447	7.89174	7.63959	7.21255	8.00356	6.72492	6.77954	6.97549	8.32731	7.02028	7.52026	7.66097	7.86631	7.48763	7.14735	6.98882	7.70958	7.02028	7.63194	7.70272	8.70813
PF11_0079	7.83	7.955	8.985	9.117	5.087	6.82	6.768	5.954	0	6.044	6.409	6.658	6.524	6.954	6.883	4.322	6.322	4.82241	8.48767	5.40711	8.08044	9.03972	8.09928	8.55608	7.40823	7.43628	9.09192	5.88085	6.48967	8.78374	7.71644	6.097	8.09928	6.55208	5.3291	5.75862	8.46562	5.83515	6.98215	9.05082	9.06192	7.76494	7.87495	6.59903	7.47069	6.48967	8.39162	8.39162	8.32731
PF11_0091	13.43	13.59	14.12	14.14	10.28	9.322	9.969	12.38	11.14	12.25	12.6	11.33	12.27	11.86	11.38	10.79	11.91	13.2382	12.6962	10.448	13.3485	8.92074	9.98924	8.55608	9.21705	13.1808	8.89682	13.4603	11.3508	10.696	13.1515	13.4949	13.3485	12.8655	11.3208	11.2499	13.3151	12.1481	12.1656	14.0422	8.86549	11.2941	9.17979	11.5938	10.7297	9.82326	8.90878	9.4831	12.1305
PF11_0139	13.02	13.04	13.14	13.09	10.65	8.662	9.317	11.06	10.69	11.06	10.21	9.295	10.78	10.68	10.14	11.29	10.7	11.1167	11.4958	11.8603	11.1905	12.0579	11.8197	11.8197	11.631	11.2941	11.7877	11.4197	11.7579	11.4426	11.0682	11.4312	11.0197	11.1631	11.6744	11.8603	11.3074	11.3849	12.6962	11.5121	11.9003	11.3849	12.0954	12.1656	11.6744	11.9287	11.7579	11.9592	11.4795
PF11_0147	4.603	2.413	4.496	5.098	0	3	3.459	2.322	0	3.17	1	0	3.907	3.807	4.322	0	3	6.36519	6.02062	6.4201	7.02028	6.43881	7.76494	7.93209	7.06221	8.78374	5.99276	6.61456	6.95041	8.09928	7.47069	7.52026	5.75862	7.90867	6.73862	6.66651	5.79688	6.17479	6.06592	8.01481	6.71123	7.82662	6.58349	5.88085	6.58349	6.56778	5.22909	6.04327	6.29267
PF11_0157	-1.372	-1.627	8.025	7.8	1.585	4.087	5.555	5.728	0	5.728	6.57	6.794	4.17	4.392	4.524	0	3.459	4.49431	6.22804	4.3326	4.0509	5.88085	5.9649	3.78565	5.79688	4.3326	4.59454	4.68703	3.58218	4.27079	5.3291	5.04005	3.16375	5.0691	4.49431	5.40711	4.68703	4.11267	5.04005	5.04005	5.40711	4.82241	5.27631	5.18187	5.858	4.11267	5.3291	5.04005	6.29267
PF11_0164	11.3	11.33	13.8	13.7	9.791	10.7	10.82	9.713	9.274	9.504	10.95	11.48	9.008	9.053	8.855	10.05	10.21	7.93982	9.98924	6.98215	9.67585	9.26523	11.0533	9.64833	9.60964	7.70958	9.51992	9.37828	8.12721	9.64833	10.3272	8.842	10.5532	7.57097	7.62428	6.91841	10.6081	9.75203	10.448	10.8554	9.09192	8.98213	7.28697	7.11146	8.79732	6.61456	9.41444	9.17979	10.8696
PF11_0174	14.21	14.19	12.81	12.84	10.9	10.09	9.929	11.45	11.04	11.46	10.7	9.622	12.37	12.01	12.25	11.17	10.72	13.4251	13.2382	13.195	13.6514	13.1008	13.4603	13.2769	12.9692	13.4063	13.135	13.7215	12.8908	13.0231	13.0831	14.0731	13.0391	13.3318	13.3151	13.1808	13.2769	13.3485	13.1515	13.4603	13.2769	12.7564	13.2382	13.1185	13.2769	13.4251	13.2382	13.0831	13.4776
PF11_0183	14.07	14.08	14.73	14.65	12.7	12.31	12.54	11.44	11.43	11.42	11.98	12.49	11.14	11.06	11.06	11.43	11.79	12.6318	12.8655	12.8655	12.7831	13.3485	13.1808	12.8541	12.9469	12.9692	12.8769	12.8769	12.5792	12.9046	12.7697	12.7564	12.6318	13.0076	12.8769	12.7564	13.1515	12.7831	12.8769	12.7831	13.1008	13.0551	12.8908	12.7231	13.0551	12.9921	12.9581	12.9921	12.8541
PF11_0201	10.74	10.8	11.5	11.58	8.611	8.358	8.447	8.281	6.741	8.185	8.852	8.817	8.185	8.281	7.585	7.57	8.17	10.0532	10.221	10.448	9.94395	10.5058	10.3964	10.8272	10.4629	8.78374	10.7553	10.2979	10.2866	10.2008	10.1796	10.0368	9.85613	9.12103	10.2423	10.221	10.0001	10.3666	10.2423	10.0001	10.5949	9.92241	10.631	10.0184	10.0001	10.7183	10.6408	10.685	10.4249
PF11_0208	14.84	14.88	13.89	13.92	11.89	11.55	12.22	10.15	10.64	9.716	11.07	11.07	9.66	9.529	9.529	11.71	11.32	13.2092	13.5951	13.1515	12.7564	12.9921	13.2382	13.3874	13.5951	13.1515	13.2576	12.6687	12.2179	14.1836	13.8833	12.6687	13.1662	12.6082	11.8197	12.6318	13.1185	13.5751	10.2866	13.5551	11.9592	13.4949	12.7831	11.7877	13.2382	11.2821	13.3679	12.449	14.5187
PF11_0224	15.75	15.86	15.16	15.11	14.39	14.42	14.44	14.9	14.46	14.91	12.67	12.57	14.27	14.27	14.13	14.55	13.87	15.4844	14.5187	14.6128	15.8026	14.7872	14.8806	14.7872	14.2871	14.6128	14.7872	14.7872	15.8026	14.6128	14.5187	15.8026	15.4844	14.5187	14.5187	15.4844	15.4844	14.6128	15.2364	15.2364	14.7872	14.1836	14.3632	15.8026	14.9741	14.6128	14.7872	14.7872	14.2536
PF11_0271	6.493	6.48	10.25	10.03	4.585	7.331	7.492	6.358	6.087	6.82	7.607	7.989	7.098	6.966	7.16	0	5.977	8.93627	7.99285	8.48767	8.40003	7.51241	8.46562	9.12103	8.44259	10.2317	7.52026	8.44259	8.20456	7.96438	7.35246	9.51992	8.06162	9.34623	8.36305	8.8109	8.12721	8.32731	7.90867	8.68469	7.83319	6.95041	7.78669	8.16631	8.22846	8.22846	8.55608	8.49879	7.77528
PF11_0351	12.22	12.25	12.04	12.1	7.728	9.928	9.718	9.039	7.629	9	8.443	8.615	9.236	9.222	9.453	8.781	8.807	11.9592	10.5949	9.93297	12.3008	9.833	10.1412	9.92241	9.81351	10.2644	9.833	11.1167	10.0001	10.4331	10.7824	11.631	11.7877	10.2644	9.4479	9.95492	12.0241	10.8937	8.36305	11.3208	9.41444	10.3182	9.69826	9.62899	9.64833	8.99674	9.69826	9.75203	10.9395
PF11_0395	5.18	4.243	12.07	11.92	9.672	8.496	9.082	9.219	8.039	9.145	10.06	10.67	9.079	8.622	9.003	8.957	9.414	7.78099	7.65369	9.14864	7.45144	8.12721	8.48767	8.40844	9.09192	11.0682	8.18905	8.65946	8.6159	8.30577	7.26236	7.98213	7.42113	10.7297	9.71155	8.89682	7.40823	8.55608	9.86874	8.90878	8.4541	7.34342	8.88115	8.73451	8.06162	9.09192	8.73451	7.57097	5.09815
PF11_0423	4.77	-1.627	9.964	10.01	8.082	7.994	8.18	7.285	6.755	7.358	7.665	8.134	7.15	7.331	6.977	7.19	7.276	7.50456	6.56778	7.53094	7.70958	6.21282	6.77954	6.77954	6.86581	8.6301	6.21282	7.55846	7.39533	4.27079	6.02062	7.12527	8.19681	6.77954	7.48763	6.91841	7.65369	7.47069	7.47069	5.04005	7.17851	6.71123	7.09208	7.29859	7.21255	7.81651	6.17479	6.40421	6.71123
PF11_0426	-1.372	-1.627	4.735	5.098	3.17	2.585	3.807	1.585	0	2	2.322	2.322	2.322	2.807	2	0	2.322	1.85121	4.11267	0.949907	1.2766	4.11267	1.60329	3.78565	1.72725	4.3326	1.2766	1.85121	1.60329	4.27079	7.51241	0.949907	2.12474	3.58218	1.60329	1.85121	3.58218	4.11267	0.949907	5.04005	0.629898	8.09928	2.39827	1.72725	1.85121	0.949907	0.309889	3.98913	6.29267
PF11_0454	14.67	14.55	13.98	14.05	9.987	11.89	11.57	10.02	10.21	10.19	10.69	11.06	9.788	10.05	10.06	10.33	10.62	13.2769	13.7667	13.5751	13.6514	13.7064	13.5551	13.4427	13.8456	11.8603	13.5951	13.2769	13.1515	13.614	13.6328	13.2382	13.8059	13.3318	13.1008	13.2769	13.8059	13.6328	12.7831	13.7064	13.3679	13.7215	13.296	13.0831	13.6328	13.2769	13.5251	13.5551	13.7064
PF11_0506	9.557	9.711	11.1	11.07	10.68	8.447	8.672	9.403	8.52	9.449	8.375	7.839	8.447	7.827	8.109	9.18	9.142	11.27	8.21651	8.14805	11.27	7.27467	6.38831	5.9649	7.45144	10.4741	7.14735	10.2423	8.49879	6.55208	6.68887	11.3358	10.1412	6.97549	7.52026	8.4541	9.55177	8.36305	7.80641	9.57027	7.58349	6.04327	7.66826	8.06162	8.40844	8.05694	7.61041	7.73413	5.88085
PF11_0512	6.714	6.747	4.94	5.935	0	2.807	3.17	5.585	3.17	5.755	3.7	2.322	6.585	6.555	6.741	4.392	4.392	8.93627	11.1271	11.7877	9.26523	11.9287	11.3208	11.5121	11.6936	9.60964	11.6744	10.6751	12.0241	11.0831	10.6212	10.2008	9.75203	9.26523	11.631	12.0241	9.72485	10.7553	11.3508	10.1515	12.041	10.9215	12.7564	12.0241	11.9592	11.9003	11.6744	11.7579	10.7947
PF13_0011	7.791	7.845	8.8	8.89	13.82	14.25	14.91	11.41	11.06	10.74	12.37	12.33	10.68	10.7	10.7	9.069	8.011	11.3074	8.95179	10.4166	11.461	10.6652	9.55177	9.92241	10.4853	10.631	9.97838	9.79681	10.4853	9.69826	9.4479	10.4853	13.2576	8.49879	10.2008	9.09192	11.1768	11.2297	12.2545	10.448	9.88136	10.1313	9.97838	11.2101	9.29626	10.5413	10.1796	9.59921	8.89682
PF13_0019	10.21	10.26	11.6	11.63	8.811	7.055	7.585	9.257	7.864	9.134	9.384	8.88	9	8.566	8.304	8.992	9.329	8.14805	9.833	10.1902	8.48767	10.6408	9.95492	10.3366	10.685	7.17851	10.4166	9.55177	9.73844	9.72485	9.35913	8.65946	9.06192	9.03972	8.41731	9.71155	9.19964	9.41444	9.86874	9.12103	10.685	9.17979	10.5532	9.69826	10.0818	10.4629	10.0001	10.3272	9.91185
PF13_0054	3.626	2.925	9.583	9.749	9.082	7.459	7.672	6.57	5.555	5.931	6.728	6.555	7.276	6.768	7.15	7.219	7.384	8.77131	7.79655	8.53736	7.84872	7.27467	7.54162	7.04124	7.10177	8.53736	7.3739	7.83319	8.08044	6.73862	6.61456	7.79655	7.98213	7.83977	7.70958	8.11192	7.98213	7.85767	7.73413	7.48763	7.89174	6.40421	8.17768	8.12721	7.87495	8.60169	7.28697	7.29278	8.15718
PF13_0068	-1.372	-1.627	7.67	8.158	0	6.022	6.109	4.087	0	4.585	5.322	6.409	3.459	3.907	3.17	0	1	6.71123	6.95041	6.81321	5.79688	6.43881	5.9649	6.77954	7.62428	6.58349	5.88085	6.48967	6.73862	4.27079	5.09815	6.097	5.04005	6.77954	7.02028	7.17851	3.16375	6.55208	6.61456	5.04005	6.77077	5.0691	7.45144	6.91841	6.73862	6.86581	6.48967	6.86581	5.09815
PF13_0073	14.64	14.65	7.956	7.475	8.134	4.954	5.129	7.644	8.366	6.845	4.322	3.807	5.954	6.459	7.313	10.23	8.281	12.8655	13.3874	9.36871	13.7667	9.7801	11.9592	10.3366	8.11192	13.4063	9.4831	14.3205	11.27	12.0954	13.0551	13.0691	13.5401	11.5274	11.1503	10.7947	13.3485	13.2769	7.83977	13.9726	9.60964	11.3208	7.26236	11.5121	11.4197	8.39162	9.67585	9.14864	13.4251
PF13_0109	12.12	12.07	9.587	9.779	8.022	8.055	8	8.055	6.977	8.238	7.637	7.34	8.362	8.752	8.778	8.618	8.322	11.3508	11.3208	11.8197	11.2941	12.0241	11.631	11.7877	11.9287	12.5431	11.8603	11.631	11.631	11.5274	11.27	11.8197	11.1374	10.9036	11.9592	11.9592	11.0533	11.6527	11.6527	11.3508	11.9944	11.6936	11.9944	11.8603	11.9145	12.0241	12.0579	12.0241	11.5428
PF13_0119	12.18	12.03	12.34	12.35	8.05	9.651	9.514	10.1	8.238	10.45	9.651	9.707	9.96	10.01	9.858	7.839	9.524	11.3849	11.5428	11.5938	11.1503	11.5428	11.4426	11.5428	11.8603	11.3678	11.7128	11.3849	10.9913	11.631	11.2941	11.27	11.0999	11.2101	11.2297	11.5121	11.0055	11.5428	10.4166	11.4312	11.2297	11.5683	11.3508	10.7553	11.5938	11.1374	11.8197	11.6527	11.6744
PF13_0132	13.92	13.75	13.01	13.04	7.384	10.06	9.845	8.69	6.794	8.98	9.664	9.738	8.904	9.14	9.182	6.714	8.788	12.7831	13.0551	12.7231	12.4967	13.1808	12.8769	12.7831	13.2092	11.5274	12.7231	12.4967	12.3517	13.2092	12.9921	12.0241	12.9692	12.3935	12.2726	12.5431	12.7564	12.8908	11.5274	12.479	12.5287	13.0831	12.3315	12.0767	12.8541	12.3315	12.6824	12.7697	13.1808
PF13_0141	15.6	15.67	15.24	15.1	13.77	14.58	14.27	11.8	11.56	11.38	13.01	13.58	11.5	11.36	11.54	12.57	13.74	14.5187	14.6128	14.4059	14.4059	14.5187	14.5658	14.9741	15.2364	14.3205	14.9741	13.9726	13.6328	14.9741	14.1836	14.0113	14.1836	13.9305	13.67	13.5951	14.0731	14.5187	11.7128	14.1836	13.2237	14.7872	13.67	12.6082	13.9726	13.1008	14.9741	14.1326	14.6128
PF13_0144	4.77	4.059	6.699	7.546	9.405	9.147	10.06	7.741	7.484	7.129	8.028	7.889	6.858	7.033	6.17	5.615	4.524	6.762	7.45144	6.12808	8.22846	8.8109	6.98882	7.58349	9.01136	6.17479	8.06162	6.12808	6.12808	8.03417	8.78374	6.45751	9.69826	6.12808	5.92287	5.83515	8.44259	8.26256	7.75459	7.24659	7.33438	10.6212	6.55208	6.95041	6.52087	6.762	7.87495	6.73862	8.46562
PF13_0157	10.75	10.67	9.826	10.01	6.322	7.366	7.087	6.524	0	6.17	7.17	7.426	7.19	6.931	6.833	5.7	5.555	10.0001	10.1412	10.5413	10.0001	10.3666	10.6212	10.4629	10.3092	10.8696	10.4331	10.2644	10.1214	10.1076	9.72485	10.2423	9.7801	9.12103	9.55177	10.221	9.85613	10.1707	9.55177	9.64833	10.9913	9.85613	10.631	10.3666	10.3964	10.4853	10.5295	10.7069	10.2008
PF13_0164	5.499	5.122	9.715	9.837	7.087	7.735	8.535	7.972	3.17	7.877	9.329	9.322	7.665	7.665	7.883	7.665	7.728	7.80641	7.77528	7.35246	7.3739	7.87495	8.42618	6.19381	7.51241	7.83977	7.82662	8.42618	7.29278	6.73862	7.90867	8.28408	7.35246	7.45144	7.48763	7.77528	7.83977	7.06221	8.57669	6.95041	7.90867	7.69215	8.26256	7.74436	8.00356	8.08986	7.72528	7.96438	7.77528
PF13_0172	5.499	5.456	5.554	6.133	0	3.17	4.17	4	0	3.17	4	3	6.443	4.7	5.977	1	2	7.65369	7.9521	8.11192	8.11192	7.65369	9.01136	8.05226	7.80641	8.16631	9.35913	8.50992	7.61041	8.42618	6.58349	8.33455	7.85767	8.77131	7.54162	7.64664	8.16631	7.17851	6.68887	7.86631	8.4541	6.59903	7.74436	7.25447	7.84872	8.70813	9.17979	8.842	7.13908
PF13_0203	13.22	13.36	12.34	12.22	9.667	9.362	9.568	9.786	9.844	9.776	9.082	8.898	10.05	10.2	10.01	10.26	9.738	11.8603	12.0241	12.6082	11.6936	12.6082	12.1656	12.3315	12.5144	10.5532	12.464	12.1656	13.195	12.1656	12.0954	11.7128	12.0579	12.0241	12.9921	12.8908	12.0767	12.1481	13.4251	11.8803	13.0076	12.2867	12.9692	12.9692	12.479	12.9692	12.3008	12.6082	11.9592
PF13_0213	14.76	14.73	13.6	13.56	8.669	11.03	10.7	9.658	9.669	9.922	10.27	10.31	10.67	10.79	10.74	9.47	9.651	13.5401	13.4251	13.8258	13.4949	13.7517	13.8645	13.6328	13.7064	13.7064	13.8833	13.7667	13.8456	13.5551	13.6882	13.8645	13.67	13.8059	13.7667	13.9305	13.5551	13.67	13.8059	13.4949	14.0113	13.5551	14.0422	13.8059	13.7863	13.7667	13.7064	13.8833	13.5401
PF13_0219	12.15	12.28	9.031	9.271	6.794	7.16	6.807	7.349	6.409	7.322	6.539	6.443	7.375	7.693	7.492	7	7.055	10.8554	11.0197	11.0999	11.0831	11.3208	11.6744	11.0365	11.3508	11.7128	11.0533	11.3508	10.7553	10.9036	10.8171	11.5938	10.7824	10.4956	10.9695	11.2499	10.8171	10.9913	10.5058	11.1167	11.3074	10.653	11.2941	11.0533	11.1905	11.2101	11.27	11.3208	11.3074
PF13_0237	8.625	8.619	11.92	12.13	9.629	8.794	9.288	8.794	8.281	8.725	9.803	9.306	8.604	8.455	8.651	8.895	9.055	10.3461	8.50992	8.68469	9.97838	8.78374	8.28408	6.47359	8.21651	9.60964	8.92074	8.73451	7.79655	7.47069	8.52364	9.35913	9.91185	7.68159	7.9521	7.39533	9.06192	8.8109	9.43117	8.86549	8.67208	8.32731	9.33333	7.9521	8.60169	8.26256	9.14864	9.01136	9.01136
PF13_0252	13.72	13.73	13.12	13.11	11.06	10.9	10.66	10.22	10.3	10.6	9.535	9.147	9.36	9.349	9.553	10.65	10.48	13.0231	12.8655	12.9692	13.4603	12.7697	12.5792	13.0231	12.9046	12.1481	13.4251	12.5431	12.7831	12.9692	12.6318	12.9692	12.4151	11.6527	12.5937	13.1185	12.3718	12.7564	12.479	12.5792	13.0551	13.0076	13.4427	12.7564	12.821	13.3485	13.4251	13.1515	12.7096
PF13_0272	13.05	13.1	15.17	15.15	11.82	13.77	13.75	11.92	11.37	11.86	13.58	14.11	11.43	11.46	11.43	11.94	13.01	12.7397	11.7728	10.8937	12.041	9.91185	10.5863	9.97838	10.6212	12.7564	9.93297	12.2867	10.6212	11.27	11.9003	12.8541	12.3718	11.8603	11.0533	10.5863	12.479	12.1995	12.1129	12.7564	9.51992	11.0682	10.3666	10.5532	11.1167	9.66209	9.833	9.64833	12.8769
PF13_0301	5.18	5.456	12.89	12.92	10.76	9.97	10.33	11.05	10.74	11.07	11.33	11.43	10.22	10.29	10.05	10.73	10.66	7.43628	5.83515	6.38831	7.21255	5.9649	6.06592	6.19381	6.86581	4.3326	5.30271	5.04005	5.9649	4.27079	6.68887	5.83515	7.61041	7.32431	6.58349	6.34208	6.56778	5.63587	10.5295	6.75031	4.68703	7.43628	6.06592	7.15562	6.17479	5.79688	6.12808	5.88085	1.60329
PF13_0318	10.37	10.31	10.29	10.19	6.858	7.925	7.839	7.119	6.443	7.18	7.539	7.741	6.943	7.492	7.17	6.741	6.858	8.04228	10.1214	8.73451	10.1214	10.5295	10.1707	10.7297	10.2534	9.03972	10.8069	8.93627	10.0368	10.4629	9.4831	9.7801	9.64833	8.30577	10.1412	10.1214	9.833	9.64833	9.43117	10.1796	10.9695	9.51992	10.5058	9.94395	9.88136	10.685	10.7069	10.8069	10.0001
PF13_0340	10.71	10.61	9.672	9.749	8.039	7.443	7.508	7.16	6.615	7.267	7.34	7.366	6.087	6.883	6.644	7.468	7.34	9.19964	10.4629	10.3964	9.69826	10.4629	10.6751	10.6751	10.8069	9.75203	10.7297	10.1214	9.67585	10.3461	9.86874	10.2866	9.55177	9.19964	9.67585	9.59921	9.7801	9.86874	7.63959	9.57027	10.4166	10.4166	10.4629	9.19964	10.3461	10.6212	10.9395	10.6408	10.5058
PF13_0350	10.96	11.01	11.29	11.39	8.165	8.447	8.281	8.986	7.16	9.217	8.322	8.285	9.308	9.362	9.053	7.672	8.693	10.3182	10.1617	10.4853	10.2423	10.3461	9.60964	9.88136	10.221	9.37828	9.85613	10.4741	9.91185	9.50151	9.93297	10.685	10.2866	9.50151	9.58877	10.3461	10.3666	10.1707	9.64833	10.4853	9.93297	9.7801	10.0939	10.0939	10.2644	9.66209	9.72485	9.95492	10.1412
PF13_0354	9.253	9.313	8.392	8.065	7.794	6.6	6.907	6.15	5.615	6.109	6.109	6.304	5.087	5.858	5.524	6.741	6.57	6.64054	8.98213	7.33438	8.40003	9.4479	9.35913	9.4655	9.72485	6.04327	9.67585	7.47069	7.42113	9.23446	8.22846	7.93982	8.12721	5.88085	6.68887	7.34342	8.50992	7.33438	6.73862	7.31423	9.833	8.22846	9.72485	7.17851	8.96696	8.85374	9.60964	9.91185	9.29626
PF14_0016	17.27	17.37	12.77	12.55	7.577	8.033	7.814	12.51	11.68	13.66	7.508	7.022	13.7	13.77	13.89	11.05	11.06	14.6128	15.4844	17.3162	14.6128	16.9208	16.9208	16.9208	16.9208	15.6435	16.9208	15.8026	17.3162	16.5831	16.5831	15.2364	14.9741	16.5831	17.3162	17.3162	14.9741	16.5831	17.3162	14.5187	17.3162	16.9208	17.3162	17.3162	16.9208	17.3162	17.3162	17.3162	15.6435
PF14_0039	5.056	5.529	5.674	5.935	4.644	5.728	5.907	4.322	4.459	4.755	3.807	3.807	3	4.459	2.585	6.459	4.585	7.63194	8.24841	7.53094	7.32431	7.65369	7.62428	7.72528	8.78374	7.90867	6.58349	7.96438	7.29278	7.62428	9.26523	7.61041	7.24659	9.92241	7.24659	7.61041	8.01481	8.18905	6.95041	7.31423	7.55004	10.653	7.55846	7.90867	7.66097	7.68159	8.20456	7.45144	8.26256
PF14_0052	10.3	10.26	8.852	8.89	5.087	6.833	6.728	5.492	3.459	5.954	5.728	5.977	4	5.322	5.555	3.7	6.087	10.2866	10.0697	10.6652	10.0532	10.3272	10.5532	10.2423	10.8838	10.0532	10.653	9.8966	9.26523	10.1617	8.90878	9.91185	9.4479	10.1707	9.7801	10.1796	9.81351	10.2109	8.06162	9.64833	10.1412	9.66209	10.4166	9.75203	10.2866	10.0368	10.221	10.4166	10.0939
PF14_0065	7.56	7.234	14.21	14.18	9.919	10.65	10.7	11.99	11.07	11.93	12.14	11.67	11.09	11.06	10.33	10.09	11.44	7.06221	5.63587	7.93982	6.097	6.72492	7.06221	7.42113	6.64054	7.29278	7.00455	6.40421	8.39162	8.03417	8.12721	6.52087	6.95041	10.7553	8.41731	7.24659	6.19381	7.13908	11.4426	8.41731	7.14735	8.04228	6.47359	8.44259	6.24326	7.12527	6.02062	6.17479	5.09815
PF14_0067	7.107	7.234	6.551	7.238	3.17	2.322	4.087	4.392	0	4.322	5.585	4.524	5.615	5.087	5.615	4.392	3.7	6.81321	8.26256	8.58919	6.81321	8.95179	7.89174	7.90867	8.21651	8.1056	8.79732	7.24659	8.34179	8.24841	7.85767	7.35246	6.61456	8.20456	7.66097	8.17768	7.96438	7.82662	8.49879	6.75031	9.4831	7.65369	9.4655	8.53736	8.39162	9.14864	9.02554	9.09192	8.50992
PF14_0089	-1.372	-1.627	9.365	9.503	6.044	6.539	6.833	7.238	1.585	7.16	8.238	7.459	6.209	6.209	5.129	1	6.615	5.63587	4.93123	5.88085	5.09815	5.27631	4.11267	3.78565	4.11267	6.64054	2.89798	5.3291	5.14001	4.27079	4.3326	4.59454	7.17851	5.27631	4.59454	4.49431	7.53094	5.40711	5.18187	5.04005	4.39441	4.3326	4.49431	4.39441	4.49431	5.88085	4.0509	4.75472	3.16375
PF14_0102	8.973	8.966	16.1	16.09	12.51	11.43	12.25	14.59	13.82	14.27	15.79	14.9	13.77	13.75	13.04	13.81	14.26	7.55004	7.40823	10.7297	6.45751	6.98882	6.66651	7.79655	7.65369	8.35242	7.99285	7.51241	10.5532	4.27079	4.54442	6.98882	5.09815	13.2382	10.7824	8.98213	5.3291	9.09192	13.51	6.95041	7.46106	5.0691	8.08986	10.8413	7.52026	9.51992	7.58349	7.66826	0.949907
PF14_0104	13.36	13.45	12.56	12.64	9.6	10.3	10.29	9.455	9.003	9.226	9.738	10.01	9.615	9.453	9.638	9.516	9.783	12.2726	12.1656	12.2867	12.4151	12.479	12.9921	12.4321	12.479	13.4603	12.5792	12.7697	11.9287	12.449	12.0241	12.9921	12.1995	12.464	12.1826	12.1305	12.3008	12.5144	11.8197	12.4151	12.2364	12.2364	12.3008	11.9944	12.5792	12.2179	12.5792	12.3718	12.449
PF14_0127	10.59	10.77	9.749	9.656	6.57	6.907	6.977	6.392	0	6.322	7.16	7.304	4.954	6.044	6.304	6.492	6.833	6.06592	10.3092	9.93297	7.64664	10.7297	10.4166	10.5413	11.1768	5.9649	10.8937	8.08044	8.95179	10.5777	10.0939	7.21255	8.70813	6.97549	7.30641	10.3666	8.8109	9.59921	7.34342	8.53736	10.5295	10.2534	10.9395	9.24985	10.5863	10.4166	10.8696	10.8937	10.7553
PF14_0138	7.338	7.339	12.28	12.3	7.267	9.692	9.711	8.375	3.585	8.087	8.778	9.362	8.5	8.281	8.257	6.755	8.615	8.67208	8.05694	8.00356	7.84872	8.04727	8.50992	8.95179	7.93982	8.53736	7.55846	7.92436	7.77528	8.05694	7.90867	8.14805	8.16631	9.92241	8.75887	8.12721	7.89174	8.05226	9.29626	8.65946	8.36305	8.36305	8.42618	7.58349	7.58349	7.90021	7.25447	6.97549	6.29267
PF14_0155	7.885	7.928	9.796	9.985	5.728	6.57	7.468	7.492	4.524	7.492	8.29	8.349	7.833	7.672	8.017	4.459	6.989	8.43438	8.57669	8.86549	7.92436	9.09192	8.89682	8.65946	9.21705	8.26256	9.12103	8.53736	8.25549	8.37733	8.28408	8.60169	7.93982	9.26523	8.34179	8.14805	8.28408	8.40844	8.8109	7.43628	9.37828	8.50992	9.4655	8.93627	8.68469	9.12103	9.23446	9.37828	8.68469
PF14_0185	8.847	9.036	7.846	7.857	4.087	5.392	5.087	5.044	0	5.392	5.248	5.087	3.907	4.524	4.087	6.087	5.524	6.91841	8.75887	6.91841	8.6301	9.23446	9.29626	9.29626	8.14805	6.95041	9.41444	8.47664	6.77954	8.75887	7.74436	8.44259	8.28408	5.88085	5.63587	7.06221	8.73451	6.77954	6.47359	7.61041	9.19964	7.61041	8.65946	6.55208	8.4541	7.86631	9.51992	9.21705	8.95179
PF14_0197	6.942	6.747	6.699	6.729	0	5.358	4.954	6.907	0	6.943	6.209	6.044	6.304	7.2	6.209	4.524	5.931	9.23446	9.86874	10.3563	9.41444	10.1902	10.0532	10.2008	10.5058	8.69641	10.2866	9.93297	10.1796	9.33333	9.17979	9.33333	9.35913	9.26523	9.84456	10.5863	9.17979	9.81351	9.58877	9.05082	10.6652	9.21705	10.5949	10.2644	10.4166	10.6652	10.5777	10.6212	9.64833
PF14_0211	6.393	6.152	13.53	13.6	10.3	10.37	11.32	10.37	10.19	10.29	11.4	12.14	9.823	9.814	9.758	10.5	11.22	9.13483	8.18905	9.58877	8.01481	8.4541	8.16631	7.98213	8.6301	10.4166	8.1056	8.11956	9.01136	7.70958	6.47359	8.11192	7.74436	10.2866	9.84456	9.23446	7.57097	9.01136	11.1905	6.95041	8.842	6.81321	8.98213	9.33333	8.34179	9.17979	8.07103	8.11956	7.48763
PF14_0230	13.31	13.35	12.16	12.13	9.564	8.986	9.124	8.447	8.379	8.317	8.362	8.555	7.883	7.883	8.05	9.324	8.919	11.5428	11.5938	11.4795	11.631	11.7728	11.3849	11.7128	12.041	10.5863	11.631	11.7128	11.0831	11.9003	11.3849	11.4312	11.8603	10.696	11.1905	11.4426	11.3849	11.4958	10.3272	11.631	11.6744	11.8603	11.1374	10.7069	11.7128	10.9395	11.5121	11.5938	11.8037
PF14_0277	12.13	12.15	12.62	12.61	10.74	9.858	10.17	9.768	9.773	9.743	10.29	10.74	9.674	9.711	9.711	10.06	10.29	10.9913	11.2821	11.6936	10.8171	11.8603	11.8603	11.8803	11.9592	11.4312	11.8197	11.1374	11.5121	11.3208	10.9036	10.8696	10.7553	10.696	11.4426	11.6744	10.9395	11.1503	11.9145	10.9545	11.7877	11.4312	11.9287	11.5428	11.631	11.9944	11.7877	11.9287	11.4197
PF14_0292	10.41	10.58	8.059	8.158	5.392	5.044	5.459	6.304	0	6.615	5.358	5.459	7.17	7.15	6.807	6.129	6.443	8.67208	9.58877	9.29626	9.35913	10.0368	9.86874	10.1214	9.95492	7.74436	9.95492	9.85613	9.06192	9.55177	8.75887	9.55177	9.03972	8.77131	8.57669	9.55177	9.33333	9.37828	8.89682	9.36871	10.3666	8.64478	10.2866	9.4831	9.91185	10.2866	9.93297	10.1412	9.67585
PF14_0346	6.444	6.747	12.8	12.65	9.185	9.537	9.486	11.03	9.175	11.05	11.07	10.72	11.06	10.77	10.79	9.085	9.676	9.76606	8.32731	9.55177	7.97326	8.73451	8.70813	9.17979	9.21705	11.0197	8.60169	8.24841	9.73844	8.57669	7.61041	8.47664	7.55846	11.1167	10.6212	9.82326	7.73413	8.95179	10.9804	9.01136	9.03972	7.91651	9.26523	9.7801	8.65946	9.72485	8.98213	8.79732	7.66097
PF14_0359	12.86	12.91	12.04	11.81	8.447	9.443	9.26	8.443	7.665	8.607	8.693	8.508	8.867	8.817	8.788	9.333	9.082	11.8197	11.4312	11.9287	11.5121	12.1656	11.9003	12.0092	12.1129	11.5274	12.0954	11.2499	11.8197	11.9944	11.5428	11.3849	11.631	11.5274	11.9145	12.0579	11.4958	11.6527	11.5274	11.4312	12.1995	12.0579	12.6318	12.4151	11.7579	12.0579	11.9592	12.0954	11.631
PF14_0367	3.626	3.601	3.373	4.026	0	0	2	0	0	2.322	0	0	5.322	3	3.459	5.728	2.322	7.70272	7.48763	7.83977	7.42113	7.71644	7.80641	8.30577	8.31654	8.78374	7.28697	7.02028	8.11192	7.80641	7.93982	7.87495	5.3291	9.34623	7.73413	7.98213	7.27467	7.63959	7.04124	8.1056	7.69215	8.89682	7.66826	8.00356	7.45144	7.64664	6.98215	7.10177	6.29267
PF14_0368	12.59	12.59	12.04	11.93	11.06	9.709	10.08	8.028	8.983	7.919	8.17	8.055	7.577	7.577	7.814	10.95	10.06	10.685	11.4958	11.3074	10.4331	11.7728	11.4795	11.9592	12.2364	9.8966	12.1656	10.8272	11.1167	12.1995	11.3208	10.5863	11.2297	10.7947	11.7354	11.5428	11.0831	11.0831	8.92074	11.1768	11.4795	12.1305	11.7128	10.4331	11.9944	11.4312	11.9145	11.8803	11.5938
PF14_0378	12.89	12.89	12.87	12.82	8.366	10.68	10.24	8.349	6.476	8.443	9.185	9.524	8.447	8.788	8.596	7.492	8.957	11.5938	11.631	11.9003	11.6936	11.9592	11.7877	12.0579	12.4321	10.1617	12.3718	11.5428	11.4197	12.5431	11.8197	11.5428	12.0241	10.8554	11.2941	11.9003	11.7128	11.7128	9.72485	11.5428	11.631	12.2867	11.6744	10.8413	12.2726	11.4312	11.7128	11.9944	11.9944
PF14_0391	13.63	13.68	12.75	12.87	8.889	9.672	9.362	8.877	8.285	8.794	8.88	8.589	9.331	9.403	9.349	8.384	7.508	12.5612	12.5287	12.479	12.7231	12.4151	12.3935	12.5144	12.6318	11.9944	12.4151	12.3718	12.479	12.7564	12.5287	12.3718	12.449	12.0954	12.5937	12.3008	12.5287	12.6318	12.3517	12.0954	12.449	12.5937	12.1995	12.5431	12.4151	12.5431	12.3935	12.5431	12.821
PF14_0411	11.37	11.31	10.37	10.31	5.129	7.943	7.607	6.19	6.82	6.87	6.919	7.384	5.087	6.6	6.714	6.17	6.845	8.77131	10.8937	9.75203	9.51992	10.8069	10.3092	10.5777	10.9695	6.75031	10.7824	9.98924	8.49879	10.9395	10.3964	9.69826	10.5777	6.58349	7.83319	8.60169	10.6408	9.93297	5.858	10.3272	10.2866	10.1313	10.1617	8.36305	10.5532	8.57669	10.6212	10.3964	11.27
PF14_0425	14.36	14.51	15.13	15.09	13.76	12.56	12.69	13.75	13.77	13.75	11.67	11.56	13.77	13.77	13.77	12.68	12.84	14.1326	13.3485	12.1305	14.7872	11.631	11.7579	11.7579	12.1656	13.2237	11.9003	13.3151	13.5951	12.8769	13.2237	13.9305	13.8456	12.7831	13.2237	12.4151	13.8645	13.1515	14.0113	13.8833	12.3315	12.7231	11.5428	13.4776	12.1995	12.1656	11.8603	11.4795	13.3151
PF14_0441	7.311	7.941	7.98	7.857	6.066	5.087	5.524	4.248	0	3.807	4.954	5	4.585	4.585	3.807	3.807	3.807	8.22846	8.70813	8.28408	8.17768	8.35242	8.68469	9.26523	8.60169	10.3182	8.65946	8.28408	7.87495	8.6301	7.42113	8.47664	7.74436	8.90878	8.95179	8.4541	8.34179	7.52026	7.88335	8.96696	8.15718	7.55846	8.37733	8.42618	8.28408	8.52364	8.32731	8.60169	8.20456
PF14_0484	-1.372	-1.627	8.712	8.862	3.17	5.585	5.728	4.087	0	3.459	5.044	5.555	3.807	4	2.322	6.229	5.322	6.4201	7.24659	4.59454	6.02062	7.06221	7.16706	7.72528	7.40823	4.3326	5.14001	4.82241	5.04005	6.73862	6.24326	5.40711	6.12808	3.58218	5.75862	6.12808	6.24326	4.68703	6.15144	5.04005	5.69724	6.22804	6.762	6.68887	6.93441	5.04005	6.22804	6.48967	6.71123
PF14_0493	11.34	11.49	13.22	13.3	10.06	10.15	10.27	9.589	8.543	9.369	10.24	10.68	9.362	9.003	9.26	9.678	10.16	10.9695	9.09192	9.05082	10.8937	8.30577	8.75887	7.51241	8.31654	10.4741	8.52364	10.6212	9.35913	8.86549	10.5177	10.9913	10.8838	10.6408	9.71155	8.86549	10.8554	9.91185	10.1214	10.5949	8.42618	10.2866	8.20456	8.58919	8.86549	8.67208	8.11192	8.21651	8.60169
PF14_0510	12.59	12.69	12.28	12.32	9.224	9.809	9.609	8.731	8.276	8.371	8.555	8.447	8.443	8.379	8.535	7.864	8.644	11.7128	11.0533	11.5428	11.8197	11.9944	11.9287	11.9287	11.9003	10.7824	11.944	10.9395	11.3508	11.7128	11.1905	11.1631	10.9395	10.0368	10.7069	11.3849	11.3508	10.6408	10.7297	10.8171	11.9287	11.4312	11.8197	11.1631	11.3508	11.7579	12.0241	11.8803	11.3074
PF14_0561	9.613	9.492	8.144	7.679	5.459	5.807	6.044	6.066	5.392	5.807	4.644	5.358	5.755	6.066	5.858	4.524	6.267	8.09928	9.23446	9.09192	8.89682	9.75203	9.41444	9.7801	9.833	9.18972	9.81351	9.41444	8.36305	9.29626	8.34179	8.70813	8.73451	7.29859	7.90867	9.06192	9.03972	8.86549	7.98213	8.06162	10.0001	8.78374	9.91185	8.58919	9.55177	9.91185	9.85613	10.0368	9.4479
PF14_0580	-1.372	-1.627	7.255	7.8	6.977	5.285	5.858	4	0	4.459	4.459	5.459	3.7	3	3	1.585	3.807	3.98913	3.78565	5.27631	5.09815	3.78565	3.98913	3.78565	1.72725	4.3326	4.93123	4.39441	4.75472	6.02062	3.58218	3.58218	3.78565	3.58218	2.89798	4.11267	1.85121	4.82241	3.58218	5.04005	2.12474	4.0509	3.98913	4.11267	4.11267	5.9649	4.27079	5.30271	5.09815
PF14_0589	11.81	12	10.63	10.35	7.658	7.304	7.392	6.794	6.267	6.895	6.87	6.833	7.34	6.977	7.794	8.185	7.304	10.3182	10.8937	11.0365	10.5532	11.1631	11.1631	11.0831	11.4197	11.2297	10.9695	10.5863	10.3092	11.1271	10.5177	10.1515	10.2644	10.8272	10.7297	10.8272	10.3964	10.7297	8.42618	10.9913	10.8272	10.4956	10.8554	10.3272	11.0197	10.7824	10.8696	10.9695	11.1374
PF14_0598	16.52	16.64	16.53	16.55	14.85	15.78	15.81	13.77	13.56	12.69	14.43	14.59	13.75	13.68	13.75	14.21	14.59	16.5831	14.7872	15.2364	16.5831	15.8026	15.4844	15.4844	15.8026	15.6435	15.4844	14.4059	14.6128	15.4844	15.2364	15.4844	15.2364	14.7872	14.6128	15.2364	15.8026	15.2364	13.6882	15.8026	15.2364	15.4844	15.2364	14.0731	15.2364	14.5187	15.2364	15.4844	14.9741
PF14_0654	2.672	-0.3402	7.071	7.857	3.459	4.7	5	4.459	0	3.807	5.087	4.459	5.781	4.322	4.087	2	2.322	7.67492	7.28697	8.04228	6.96295	6.93441	6.98882	7.72528	7.25447	7.34342	7.32431	7.70272	7.33438	7.29859	7.17851	7.65369	5.92287	6.66651	7.59695	7.70272	6.762	7.55846	6.98215	5.04005	7.63194	7.83977	7.70272	7.42113	7.26236	7.98213	7.85767	7.84872	6.71123
PF14_0666	7.922	7.546	11.31	11.35	8.276	9.524	9.656	8.29	6.109	8.362	9.306	9.562	8.238	8.596	8.281	7.5	8.798	8.25549	8.6159	7.66826	8.26256	8.56638	6.66651	6.77954	6.75031	7.34342	7.69215	8.26256	7.99285	8.00356	8.41731	8.11192	8.48767	7.24659	7.45144	7.64664	8.22846	8.28408	8.33455	8.12721	7.51241	8.08044	7.42113	7.39533	7.98213	7.42113	7.93982	7.45144	8.75887
PF14_0706	9.469	9.496	5.615	7.322	0	3.459	4.954	5.833	0	4.524	5.524	5.728	6.741	5.907	6.066	5.781	2.585	8.12721	9.01136	7.47069	8.73451	9.33333	10.2317	7.21255	6.75031	10.3815	7.17851	10.1796	7.65369	9.09192	8.46562	10.5863	10.9913	7.68159	7.13908	6.98882	12.5792	8.09928	6.38831	9.4479	7.86631	8.11192	7.06221	6.24326	7.50456	7.26236	8.16631	7.70272	7.96438
PF14_0730	9.315	8.992	3.373	4.66	6.248	6.989	6.267	8.317	6.524	8.464	4.524	3.807	6.358	6.794	7.2	7.889	7.7	12.9469	13.1185	6.66651	12.5612	8.75887	8.86549	8.17768	6.86581	12.7231	8.42618	13.1808	11.2297	10.3092	12.3008	13.5551	12.8376	8.30577	10.4853	10.8838	12.9046	11.4958	7.61735	13.5951	6.4201	10.8272	6.71123	10.7824	10.9695	7.24659	5.9649	8.55608	12.3315
PF14_0731	13.62	13.77	8.832	8.89	4.858	7.775	6.931	8.785	6.15	8.94	6.267	5.755	7.248	7.392	7.839	7.721	7.937	13.5401	13.8258	7.11146	13.3874	9.01136	9.26523	8.24841	8.06162	13.0551	8.95179	13.8258	11.6744	11.2297	13.2769	14.3205	13.6328	7.57097	10.9695	11.4795	13.7517	12.3315	8.23844	14.2536	8.60169	11.631	7.82662	11.3849	11.5428	8.08986	8.24841	9.41444	12.9921
PF14_0744	4.196	2.925	6.35	6.462	3.7	1	3.807	5.907	5.7	5.977	3.17	4	5.555	4.322	6.687	6.524	4	7.47069	7.59695	8.14805	10.2008	7.27467	7.70958	8.05226	5.99276	7.79655	6.86581	7.90867	6.97549	8.89682	8.57669	10.3666	12.6082	7.27467	7.28697	7.47069	12.6962	8.12721	7.10177	6.58349	7.02028	6.95041	7.66826	7.98213	7.63959	7.70272	7.3739	7.29278	7.90021
PF14_0752	10.26	9.776	4.209	4.026	4.087	4.524	4.392	4.585	0	5.555	2.322	2.585	5.931	7	6.57	2.322	5.728	10.0532	12.0579	13.4603	7.58349	13.3874	13.0551	13.7064	10.7069	12.3162	12.7831	10.2979	13.4949	13.3874	12.5287	10.9395	11.1631	13.9726	13.0551	13.3874	12.1305	12.8541	13.7667	11.0533	13.9305	13.4603	13.0831	13.6328	13.3874	14.2536	13.4949	14.3205	10.9804
PF3D7_04C	-1.372	4.808	8.123	7.8	0	0	2.585	3.7	0	4.954	4.524	4.087	4.087	5.459	3.907	4.585	3.807	7.73413	7.63194	7.63959	4.59454	6.29267	6.93441	7.58349	5.99276	9.28074	8.05226	9.35913	8.70813	4.27079	2.89798	9.09192	6.24326	7.13908	8.12721	7.58349	7.62428	8.04228	6.21282	5.04005	7.51241	5.40711	8.56638	8.77131	7.80641	10.221	8.95179	8.42618	3.16375
PF3D7_04W	4.196	3.302	3.373	5.706	0	0	0	0	0	1	0	0	7.459	3.907	4	6.285	2.585	10.7069	8.21651	11.7579	7.75459	8.64478	7.25447	7.51241	8.95179	12.8655	8.26256	9.06192	11.4426	6.98882	4.3326	6.24326	7.70272	11.4795	11.5428	10.5177	7.89174	11.0197	9.81351	7.66097	9.67585	5.9649	10.3272	10.5295	9.33333	11.1631	8.20456	9.06192	7.59695
PFA0155C	6.755	6.653	10.43	10.26	7.592	7.82	7.858	7.366	6.672	7.516	8.349	8.322	7.57	7.257	7.257	6.794	7.651	9.60964	7.82662	9.05082	7.78669	8.15718	8.07103	7.65369	7.90021	8.04228	8.14805	8.30577	8.25549	6.61456	8.00356	8.40844	7.62428	8.69641	8.64478	8.73451	7.68159	8.65946	8.54672	7.24659	8.53736	8.39162	8.75887	8.50992	8.12721	9.06192	8.32731	8.15718	7.77528
PFA0220W	12.14	12.16	11.31	11	7.735	7.15	7.366	9.488	9.197	10.12	7.728	7.577	10.73	10.93	11.04	8.299	8.055	10.8838	11.1631	12.1995	10.8554	12.0954	11.2941	12.0092	12.041	10.9215	12.0241	11.1631	12.7397	11.3678	11.0682	11.0831	10.631	11.6527	12.5431	12.2726	10.8171	11.27	13.2382	11.1768	12.5792	11.3508	12.6687	12.8021	11.5121	12.9046	11.9145	12.1305	11.0197
PFA0285C	3.227	-0.3402	11.93	11.96	10.67	8.721	9.47	9.317	9.111	9.155	10.33	9.803	9.134	9.124	8.7	9.718	9.856	5.04005	5.83515	4.3326	5.40711	4.39441	5.3291	3.78565	5.04005	5.858	5.63587	4.27079	5.14001	4.27079	7.10177	4.3326	6.77954	5.88085	5.92287	4.68703	4.27079	5.04005	8.69641	5.04005	4.49431	7.06221	4.82241	5.04005	4.68703	3.98913	5.09815	4.27079	7.48763
PFA0295C	7.39	6.716	12.6	12.64	10.08	9.234	9.679	10.55	9.397	10.09	11.05	10.13	10.09	9.758	9.778	9.531	10.65	8.53736	8.29492	9.23446	8.06162	8.15718	7.68159	7.65369	8.85374	10.3461	8.75887	8.89682	9.4479	7.47069	7.28697	8.30577	8.25549	8.90878	9.64833	8.36305	8.09928	9.06192	10.8554	7.86631	8.53736	7.00455	9.01136	9.01136	8.42618	9.4831	8.842	8.49879	6.71123
PFA0310C	12.1	12.12	12.91	12.84	9.474	9.095	8.817	8.392	8.721	8.055	8.468	9.082	7.889	7.907	7.728	8.672	8.817	9.13483	10.2866	10.1412	9.91185	10.685	11.0055	11.1905	11.27	6.81321	10.6081	9.64833	10.0697	10.6408	9.41444	8.90878	9.833	8.49879	9.81351	9.67585	10.0697	8.60169	10.448	10.0368	11.3074	9.4831	11.0831	9.94395	10.1214	11.1167	11.3678	11.4197	10.5295
PFA0590W	8.938	9.161	11.44	11.58	8.64	9.414	9.14	8.087	5.087	8.285	9.362	9.664	8.05	7.931	8.134	6.807	9.098	10.6652	8.68469	8.75887	10.7824	7.97326	8.65946	8.05226	7.87495	8.89682	7.50456	9.8966	8.42618	7.86631	7.55846	10.3366	9.26523	8.14805	8.98213	8.57669	8.95179	9.33333	8.30577	8.73451	8.03417	6.55208	8.50992	8.33455	8.18905	8.30577	8.36305	8.32731	8.44259
PFB0040C	4.77	-1.627	4.36	2.87	3.807	0	2	0	0	0	0	0	0	0	2	0	0	4.59454	1.2766	5.04005	2.64812	1.72725	3.16375	5.0691	1.72725	4.3326	3.78565	0.949907	2.39827	4.27079	0.309889	0.309889	1.60329	3.58218	1.60329	1.85121	0.949907	0.949907	0.309889	5.04005	6.48967	1.2766	0.629898	1.72725	1.60329	0.309889	1.72725	2.89798	7.13908
PFB0075C	11.9	11.84	10.13	10.03	6.714	8.384	8.285	8.022	6.907	7.977	8.129	7.833	8.781	8.827	9.317	6.833	7.331	12.0954	11.7128	7.70272	13.2769	9.60964	10.2317	9.06192	8.11192	13.0231	8.36305	12.4151	10.8554	10.2644	11.4795	13.4251	12.7231	10.3182	10.2979	10.2979	13.0551	10.8937	8.842	13.0231	8.31654	10.5532	7.71644	10.9545	10.6212	8.12721	7.80641	9.01136	9.34623
PFB0095c	14.5	14.62	11.02	10.95	10.46	8.892	8.957	10.06	9.711	9.692	9.322	9.098	8.679	8.48	9.14	10.74	9.664	13.9305	13.5401	8.36305	14.5187	9.19964	10.8554	8.35242	8.26256	14.1836	8.98213	14.5187	11.9592	11.6744	13.5951	14.2536	14.4059	11.0831	11.5938	11.5938	14.6128	12.9806	9.03972	14.4059	8.22846	11.9003	8.14805	12.0767	12.041	9.29626	8.46562	9.59921	12.0579
PFB0100C	18.27	18.41	13.75	13.7	14.02	12.6	12.56	12.56	11.87	12.21	12.24	11.79	11.55	12.22	12.57	14.37	13.77	17.9726	17.9726	15.8026	17.9726	10.2423	15.2364	15.2364	14.7872	17.9726	15.2364	17.9726	14.6128	17.3162	16.9208	17.9726	17.9726	15.2364	15.4844	14.9741	17.9726	17.9726	12.4151	17.9726	12.5287	15.2364	11.9003	14.5187	15.4844	12.4967	15.8026	13.5551	17.9726
PFB0120W	16.83	16.87	13.79	13.77	6.285	7.839	6.492	14.27	12.56	14.59	7.476	6.459	14.6	14.91	14.59	11.32	11.4	14.4059	15.8026	16.5831	14.0731	16.5831	16.5831	16.5831	16.5831	14.9741	16.5831	15.4844	16.9208	15.8026	15.8026	14.6128	14.7872	15.4844	16.5831	16.5831	13.4949	15.8026	16.9208	14.6128	16.5831	16.5831	16.5831	16.9208	16.5831	16.9208	16.5831	16.5831	16.9208
PFB0175C	11.1	11.16	8.155	8.408	6.989	6.209	6.087	7.468	6.833	7.622	5.807	5.7	7.16	7.443	7.033	6.907	6.459	9.833	10.2008	10.5058	10.3815	10.5949	10.7297	10.7553	10.3815	7.97326	10.4629	10.3461	9.95492	10.5295	9.86874	9.97838	9.93297	9.12103	10.2979	9.91185	10.1796	10.3366	9.91185	9.91185	10.9036	9.33333	10.4331	10.1617	10.1796	10.8272	10.4166	10.6652	10.2866
PFB0196C	8.78	8.507	8.78	8.834	0	5.644	5.459	4.524	0	3.907	6.087	5.907	3.17	3.17	3.17	0	4.087	4.68703	9.66209	6.73862	7.21255	9.67585	9.19964	9.41444	10.0818	4.3326	9.58877	7.93982	6.19381	8.99674	8.03417	6.40421	8.40844	5.18187	5.3291	6.21282	8.78374	7.58349	4.3326	7.66097	9.55177	8.73451	8.82645	5.36811	9.35913	6.02062	9.58877	9.4479	9.51992
PFB0200C	10.43	10.33	9.647	10.06	7.209	6.87	7.066	6.476	4.524	6.57	6.714	6.907	5.459	5.615	5.322	7.585	6.34	7.82662	10.2644	10.0697	9.09192	10.4249	10.3461	10.6212	11.0197	7.57097	10.7069	8.86549	8.08044	10.6652	9.12103	8.50992	9.51992	7.27467	7.70958	8.78374	9.35913	9.4831	6.68887	8.57669	10.1796	9.72485	10.4853	8.04727	9.81351	9.95492	10.685	10.5058	9.94395
PFB0210C	13.82	13.92	13.63	13.68	11.38	11.18	11.37	11.53	11.44	11.44	11.52	11.4	12.24	12.25	11.94	11.06	11.01	13.0831	12.449	12.821	13.0551	12.9469	12.8541	13.0551	12.6082	13.5251	12.6687	13.0831	12.9469	12.821	12.6687	13.3679	13.1185	13.2092	13.3679	12.6082	13.6328	13.0551	12.9692	12.8655	12.7397	12.8376	12.5792	12.6962	12.3718	12.8021	12.7831	12.7697	12.6687
PFB0265C	9.976	9.984	9.468	9.207	7.943	6.755	7.2	7.889	5.728	7.989	7.937	7.87	7.814	7.735	7.285	7.895	7.741	8.40003	9.12103	9.41444	8.55608	9.69826	9.58877	10.0939	10.1617	9.03972	10.0368	8.40844	8.6159	9.86874	8.48767	8.53736	8.50992	8.44259	8.57669	9.12103	8.89682	8.92074	7.57097	8.70813	9.833	9.10647	10.0368	8.20456	9.41444	9.82326	10.0368	10.0001	9.26523
PFB0295W	10.17	10.41	9.031	8.805	8.547	6.392	7	6.755	7.349	6.459	6.492	6.687	6.57	6	7.087	8.704	7.16	9.95492	9.98924	10.7069	9.86874	10.5532	10.3092	10.7069	10.9395	10.7824	10.8937	10.1617	10.4166	10.1796	8.90878	10.9695	8.98213	10.3666	10.8838	10.7553	9.51992	9.97838	9.14864	10.3563	10.8554	9.98924	11.0197	10.5777	10.9036	10.9695	10.5532	10.9395	9.58877
PFB0305C	6.047	5.379	11.47	11.32	8.527	8.804	8.778	10.97	10.24	11.35	9.055	8.066	10.83	11.06	11.06	8.447	9.596	7.25447	7.48763	7.87495	7.87495	7.13908	6.98882	5.52149	6.64054	7.57097	7.77528	7.51241	7.93982	6.22804	5.22909	6.762	7.09208	7.50456	8.29492	7.83977	6.91841	7.80641	9.06192	7.92436	7.29278	3.37297	7.54162	8.55608	8.73451	7.12527	7.02028	7.57097	6.96295
PFB0435C	7.255	6.946	11.46	11.54	8.459	7.426	8.304	8.285	7.651	8.585	9.147	9.443	8.371	8.418	8.447	7.607	8.827	8.47664	8.02605	8.78374	7.62428	8.08044	8.40844	8.842	8.04228	9.18972	9.33333	8.75887	8.40844	6.4201	5.92287	8.68469	7.51241	7.75459	8.1056	8.42618	8.01481	7.87495	9.51992	5.04005	9.01136	6.762	9.67585	7.83977	8.32731	9.85613	9.37828	9.51992	8.08044
PFB0445C	13.76	13.81	13.11	13.09	11.04	10.79	10.67	9.514	9.219	9.34	9.716	10.17	9.297	9.317	9.304	9.695	9.966	12.1656	12.4151	12.6962	12.449	12.449	12.62	12.8769	12.821	12.1995	12.9046	12.2867	12.62	12.7231	12.5937	12.1129	12.1656	12.3935	12.6318	12.8908	12.3315	12.6082	12.6687	12.3718	12.9692	12.7831	12.8908	12.6687	12.6824	13.1808	12.8541	12.9581	12.5144
PFB0455W	14.22	14.13	13.44	13.54	7.839	10.66	10.09	9.145	8.05	9.281	9.134	9.596	9.647	9.858	9.667	7.401	9.222	12.821	13.2092	12.9921	13.1515	12.9692	12.7697	13.2092	13.3485	11.9003	12.9692	12.9692	12.6687	13.1662	12.8655	12.3162	12.9921	12.5792	12.6687	12.9921	12.9692	12.9806	12.3517	12.6962	12.7831	13.1808	13.135	12.5144	13.3485	12.6687	12.821	12.9581	13.1185
PFB0465C	-1.336	5.025	10.18	10.2	6.87	7.468	7.257	5.426	2	4.524	6.443	6.82	4.644	4.524	5	4.7	6.658	5.40711	5.83515	3.98913	7.15562	6.66651	6.66651	5.52149	6.15144	4.3326	6.29267	5.27631	4.44436	7.13908	6.21282	4.82241	7.28697	3.58218	4.75472	4.93123	5.79688	4.39441	4.82241	6.4201	5.83515	4.3326	6.02062	5.63587	5.63587	4.68703	4.39441	4.75472	8.08044
PFB0475C	7.311	7.614	12.98	12.99	7.651	8.814	9.205	11.7	10.02	11.5	11.1	9.358	12.25	11.94	11.57	7.622	8.362	4.11267	4.68703	6.762	3.16375	3.16375	4.39441	3.78565	4.27079	4.3326	5.30271	4.11267	7.31423	4.27079	7.83977	3.03087	6.56778	9.95492	7.78099	7.30641	2.89798	6.02062	10.9804	5.04005	3.03087	7.66826	4.39441	8.1056	4.59454	6.24326	4.75472	3.98913	5.88085
PFB0520W	-1.336	4.407	10.27	10.33	7.18	8.281	8.335	7.443	2.322	7.672	8.447	8.644	7.418	7.468	7.366	0	7.87	8.98213	7.29859	7.98213	8.842	6.55208	7.25447	7.42113	7.34342	8.26256	7.07714	7.13908	7.71644	6.22804	6.34208	7.35246	8.02605	7.87495	8.1056	8.06162	7.10177	7.98213	7.68159	7.10177	7.40823	6.71123	7.90867	7.90867	7.29278	8.11192	8.13763	7.29278	6.96295
PFB0570W	4.414	2.413	10.38	10.47	8.326	6.714	7.313	10.76	11.35	11.06	7.585	6.858	9.973	10.14	9.929	9.827	8.989	2.89798	3.16375	4.11267	1.2766	0.309889	0.629898	3.78565	1.72725	4.3326	1.2766	3.58218	4.75472	4.27079	0.949907	2.39827	2.12474	3.58218	3.78565	3.58218	0.949907	2.89798	8.74669	5.04005	3.03087	1.2766	2.89798	4.49431	3.37297	4.82241	0.949907	0.949907	3.16375
PFB0595W	11.2	11.29	10.64	10.62	8.353	8.285	8.358	7.82	7.17	6.977	7.889	7.665	7.468	7.16	7	7.426	6.714	10.5863	10.1796	10.2866	10.9695	9.64833	9.93297	10.4065	9.97838	8.35242	10.1617	10.3964	9.62899	10.0368	10.2008	10.5532	10.5949	9.03972	9.36871	9.41444	10.4331	10.2534	8.28408	10.448	10.0939	9.60964	10.0001	8.89682	9.58877	10.1214	10.2866	10.1617	10.3666
PFB0805C	10.19	10.08	10.82	10.77	6.714	8.459	8.455	8.948	7.055	9.022	9.222	9.574	8.814	9.231	8.566	4.954	7.459	9.07692	10.5777	10.7824	10.0939	11.3208	10.6408	11.4197	11.4426	9.833	11.3508	9.833	10.6652	10.6081	10.4331	8.79732	9.95492	10.1707	10.5777	10.9395	9.95492	10.3366	10.3092	9.94395	11.27	10.8554	11.461	10.5058	10.7824	11.3508	11.3208	11.4197	10.631
PFB0815W	8.547	8.603	14.79	14.74	10.66	9.292	9.858	12.86	12.27	12.61	12.33	11.91	11.46	11.44	11.37	12.46	12.67	7.90867	8.08986	9.85613	6.75031	8.40844	7.66097	6.47359	7.72528	7.74436	8.34179	7.61041	9.88136	7.78099	8.18905	7.62428	6.98882	11.8037	10.6408	9.19964	7.82662	8.70813	12.0579	6.66651	8.67208	9.01136	8.6301	10.2317	8.15718	9.37828	8.69641	8.32731	8.08044
PFB0885W	13.39	13.21	12.73	12.65	10.18	11.06	10.93	9.119	9.598	9.111	9.295	9.783	8.82	9.147	9.082	9.79	9.803	12.1995	12.5287	12.449	12.62	12.7697	12.5431	12.479	12.7564	12.6318	12.6082	12.2364	12.1305	12.6687	12.3718	12.4967	12.5144	11.7354	12.0954	12.5144	12.6318	12.464	11.9944	12.3008	12.4151	12.5431	12.2726	11.8197	12.3008	12.3008	12.7231	12.6318	12.6082
PFB0895C	3.626	4.808	11.33	11.3	9.036	9.042	9.433	8.05	7.577	8.022	9.098	9.167	8.087	7.814	8.061	8.426	8.88	9.55177	8.04228	8.92074	8.14805	7.55846	8.34179	7.42113	8.36305	8.16631	8.24841	8.22846	8.4541	6.55208	7.78099	8.20456	7.92436	7.83977	8.57669	8.09928	7.17851	8.53736	8.60169	7.04124	8.11956	8.05226	9.07692	8.02605	8.04228	8.42618	8.02605	8.53736	7.90021
PFB0900C	11.11	11.12	7.64	7.614	0	4.392	4.585	6.741	0	7.077	4.392	3.459	8.801	9.165	8.752	5	1	9.34623	11.2821	13.0231	9.75203	12.8541	12.9046	12.9692	12.7231	10.685	13.3485	10.7069	13.4063	12.3315	11.5938	10.5295	10.1214	12.464	13.3679	13.3485	10.1412	11.4197	13.6882	10.4065	13.7367	12.449	13.5401	13.67	12.9692	13.614	13.1808	13.3485	8.842
PFB1025W	-1.372	-1.627	3.058	-4.977	0	0	1	0	0	0	0	0	4.524	3.807	4.459	0	0	6.95041	7.07714	7.78669	6.22804	6.59903	6.45751	7.86631	6.48967	10.631	6.73862	8.68469	7.07714	4.27079	5.69724	7.89174	6.17479	7.57097	7.92436	8.93627	6.97549	8.6301	5.99276	5.04005	6.98215	5.30271	9.23446	7.65369	6.64054	8.48767	7.83977	7.29278	7.31423
PFC0080C	12.61	12.53	8.443	8.684	6.539	5.977	5.977	8.011	7.375	7.937	5.954	4.248	8.459	8.335	8.455	7.919	7.366	11.2297	11.9145	12.6687	11.5428	12.3718	12.3935	12.7397	12.6962	12.5144	12.5431	11.5938	12.821	12.1305	11.6744	11.9287	10.8171	12.1305	12.6962	12.7831	11.1374	11.8197	12.62	11.7877	13.1008	12.4151	13.296	13.3151	12.6082	13.2382	12.6824	12.7231	11.7128
PFC0085C	13.13	13.13	11.48	11.47	9.214	10.28	9.954	10.65	9.555	10.04	10.01	10.21	10.28	9.969	10.31	9.57	9.295	13.7667	12.0954	8.08044	14.2536	11.7128	12.3162	9.33333	7.72528	14.4059	9.55177	14.1326	11.5938	10.9804	12.4151	14.9741	13.5951	11.9592	10.9036	11.4197	13.6882	11.9944	10.2008	13.8456	10.4853	11.1271	10.3461	11.0831	11.0831	11.631	9.55177	9.69826	9.34623
PFC0240C	12.55	12.43	10.78	10.99	8.299	8.913	9.053	9.669	8.349	9.948	9.167	8.957	10.24	10.31	10.68	8.331	8.508	11.631	11.84	13.3485	11.2297	13.0391	13.2769	12.9046	13.2769	12.9921	13.0551	11.4795	13.3485	12.6082	12.1656	11.1631	11.2821	12.7397	12.9692	13.6328	11.1167	12.3718	13.2769	11.2941	13.6328	12.9581	13.8833	13.2237	12.8769	13.7367	13.0831	13.3151	12.1995
PFC0280C	-1.336	4.059	11.02	11.02	9.147	9.122	9.182	8.066	7.5	8.349	9.006	9.269	7.839	8.109	7.672	8.801	9.167	8.05226	7.79655	8.40844	7.50456	7.78669	7.84872	8.55608	7.98213	9.96665	6.762	8.02605	8.57669	8.09928	7.66097	8.33455	8.04228	9.57027	8.64478	8.50992	8.60169	8.34179	8.6301	8.35242	8.53736	7.72528	8.24841	8.28408	8.36305	8.24841	8.09928	7.81651	5.88085
PFC0285C	12.14	12.4	11.38	11.29	7.418	8.05	7.794	7.033	5.459	6.954	6.755	6.781	7.615	7.16	7.229	5.044	7.577	10.8171	11.0831	11.3074	11.1167	10.9695	10.8069	11.3849	11.6936	10.9804	11.1631	10.8696	10.3964	11.4197	10.7553	10.8272	11.0533	10.5532	10.3461	11.1631	11.0055	11.1503	8.46562	11.1374	10.221	10.9695	10.8069	9.51992	11.0533	10.3461	11.2941	10.4853	11.0831
PFC0300C	15.21	15.12	13.96	13.97	10.32	11.46	11.43	10.3	9.967	10.67	10.74	11.05	10.64	10.82	10.77	10.68	10.67	14.0422	14.1836	13.8833	14.0113	14.3205	14.1326	14.1326	14.5187	13.5951	14.0731	14.2536	13.7367	14.5187	14.2536	13.614	14.5187	13.8833	13.8456	14.0113	14.4059	14.2536	13.3318	14.1326	13.8059	14.3205	13.8456	13.5751	14.5187	13.614	14.0113	14.0731	14.1836
PFC0400W	15.48	15.51	14.71	14.6	13.71	12.55	12.57	11.49	12.25	11.57	11.79	12.26	11.44	11.54	11.5	13.77	13.58	14.1836	14.2536	13.9726	14.1326	14.1581	14.0731	14.0731	14.1326	14.0113	13.9919	14.0113	13.7667	14.0422	14.0731	13.8059	14.3205	14.0113	13.9069	13.8833	14.3205	14.1836	13.4603	13.9305	13.7064	14.1326	13.8059	13.8456	14.4059	13.8059	14.1028	14.0113	14.0731
PFC0505C	4.196	5.456	8.719	8.716	0	6.644	6.845	4.524	0	5.087	6.615	7.19	6.672	6.7	6.322	0	5	8.20456	8.29492	7.73413	8.30577	7.17851	7.42113	8.95179	7.51241	9.03972	7.07714	7.73413	6.59903	8.30577	7.51241	6.81321	7.26236	8.44259	8.46562	8.75887	7.33438	7.72528	8.26256	9.31479	7.73413	7.10177	6.81321	6.73862	7.11146	8.18905	6.98215	7.90021	8.20456
PFC0700C	5.4	6.057	10.08	9.997	6.658	7.547	7.827	9.304	8.093	9.783	8.082	7.585	9.704	9.99	9.656	7.637	7.762	8.18905	7.9521	8.20456	7.75459	8.22846	7.33438	8.05226	8.34179	7.17851	7.55846	7.85767	8.14805	7.13908	8.36305	7.84872	7.71644	8.24841	8.49879	8.02605	7.17851	8.11192	9.12103	7.39533	7.76494	8.16631	8.30577	8.33455	7.75459	8.20456	7.66097	7.96438	8.50992
PFC0935C	-1.372	-0.3402	7.435	7.679	0	4.322	4.087	3.322	0	4	3.459	4.17	2.585	3.17	2.322	0	4	5.09815	5.09815	2.89798	6.097	6.02062	5.09815	6.19381	6.06592	5.858	3.78565	4.49431	2.89798	6.02062	6.06592	4.3326	5.40711	3.58218	4.19173	3.98913	5.9649	4.11267	4.11267	5.04005	5.14001	6.47359	4.68703	4.59454	5.0691	3.16375	4.49431	3.16375	7.66097
PFC0970W	10.77	10.88	10.8	10.77	7.476	7.592	7.622	7.919	7.418	8.129	8.281	8.443	7.721	7.858	7.665	6.845	8.129	9.58877	10.5532	10.9395	9.29626	10.3964	10.3092	10.7947	10.0818	9.37828	11.0831	9.98924	10.8069	10.8171	10.3272	9.64833	9.17979	8.82645	10.4331	10.9913	9.4479	10.4331	10.2644	8.79732	11.4197	10.5295	10.6652	10.6408	10.3092	11.5938	11.1905	11.4197	10.631
PFC0995C	9.714	9.683	12.09	12.01	10.01	10.05	10.2	8.611	7.889	8.447	9.494	10.09	8.974	8.807	9.329	9.202	10.01	10.2423	9.06192	9.72485	9.33333	8.842	9.12103	9.59921	9.67585	11.2941	9.06192	9.26523	9.37828	8.99674	8.32731	9.93297	8.89682	10.7947	10.4065	9.71155	9.41444	9.29626	10.221	10.221	8.92074	7.98213	9.55177	9.62899	8.70813	9.75203	9.19964	8.70813	8.8109
PFD0090C	11.45	11.37	11.74	11.59	8.585	10.69	9.895	9.611	8.814	9.678	8.185	7.492	9.137	8.88	9.147	8.061	8.397	12.3718	8.88115	6.98215	12.8655	7.13908	8.39162	8.46562	7.15562	11.8037	7.11146	10.7297	7.92436	8.09928	8.20456	12.8769	10.7297	8.02605	7.59695	7.91651	10.7824	8.30577	7.61735	11.0831	7.46106	7.34342	6.91841	7.55846	8.842	7.09208	7.15562	7.02028	7.66097
PFD0135W	-1.372	2.925	6.909	6.133	6.109	3.807	3.807	4.087	0	4.087	4.087	4.392	4.322	3.807	4.7	2.322	3.17	5.858	4.49431	6.61456	4.75472	4.68703	4.68703	3.78565	5.18187	6.29267	6.40421	6.45751	6.06592	4.27079	2.12474	5.27631	4.11267	6.02062	6.06592	5.18187	5.18187	5.92287	4.68703	5.04005	4.82241	4.0509	6.15144	5.83515	5.0691	6.56778	5.63587	6.04327	7.13908
PFD0450C	11.03	10.94	10.76	10.85	10.05	8.948	9.304	9.231	9.147	9.326	8.817	8.693	8.718	9.098	8.798	9.855	9.127	10.4166	10.4166	11.0999	10.7553	11.6744	11.5428	11.2941	11.3208	10.4741	11.5428	10.6751	11.2941	11.1768	10.5532	10.7824	10.3815	9.41444	11.3508	11.3208	10.6081	10.5532	11.3208	10.1076	11.8197	10.8069	11.7579	11.4426	10.9395	11.8037	11.5938	11.6527	10.3964
PFD0595W	5.981	6.057	11.59	11.91	9.713	9.461	9.786	8.468	6.919	8.637	9.596	9.716	8.662	8.516	8.379	9.394	9.269	9.64833	7.87495	8.55608	8.86549	6.81321	6.77954	6.19381	7.67492	8.16631	7.00455	8.60169	8.02605	5.40711	7.66097	9.03972	8.57669	7.93982	8.01481	7.88335	8.48767	7.9521	8.99674	7.77528	7.98213	7.53094	7.47069	8.1056	8.04228	7.96438	7.13908	7.57097	5.09815
PFD0660W	7.364	7.167	12.13	12.15	7.238	9.306	9.231	8.817	7.2	8.785	9.476	9.92	8.633	8.919	8.516	7.033	8.276	3.16375	1.2766	6.48967	1.2766	1.72725	0.629898	3.78565	1.72725	4.3326	3.16375	6.06592	4.59454	4.27079	4.75472	1.72725	4.68703	3.58218	6.93441	1.85121	3.98913	4.59454	9.833	5.04005	2.12474	5.88085	1.72725	3.16375	0.629898	2.89798	2.39827	2.39827	3.16375
PFD0770C	15	15.08	13.9	13.89	10.09	10.99	11.06	9.568	9.299	9.424	9.881	9.966	9.562	9.47	9.486	10.15	10.09	13.67	13.67	13.2769	13.4251	13.5551	13.4949	13.5401	13.67	13.0831	13.4776	13.6328	12.8908	13.5251	13.5251	13.3151	13.7064	13.3874	12.9469	13.3151	13.4251	13.5751	12.7231	13.2769	13.0076	13.4251	12.9692	12.8021	13.67	13.0231	13.5951	13.3874	13.5951
PFD0775C	8.893	8.835	11.6	11.49	7.762	8.103	8.788	8.823	7.531	8.504	9.127	8.447	8.931	8.651	8.622	7.531	8.29	7.32431	8.8109	5.9649	8.34179	8.64478	6.15144	7.30641	9.01136	4.3326	7.90021	7.29859	6.02062	7.93982	8.8109	6.98882	9.29626	6.06592	5.83515	5.99276	8.39162	6.21282	9.19964	8.57669	6.61456	8.26256	5.63587	6.45751	7.90867	5.09815	6.06592	5.83515	10.221
PFD0830W	2.672	5.598	11.86	11.85	7.87	9.182	9.134	7.658	4.644	7.839	8.615	8.989	8.276	8.214	8.214	6.304	7.607	9.68705	6.47359	7.15562	8.68469	6.29267	6.93441	8.1056	7.72528	8.58919	6.29267	6.58349	7.13908	7.13908	7.10177	7.31423	7.77528	7.90867	7.55846	7.28697	6.64054	6.75031	8.49879	7.53094	6.98215	7.24659	6.73862	7.07714	6.02062	7.39533	7.06221	6.77077	7.31423
PFD1050W	5.4	-0.3402	7.485	7.475	7.82	6.845	8.516	7.577	6.687	7.011	7.651	8.022	7.322	6.845	7.331	8.077	7.889	6.02062	4.59454	6.34208	5.92287	5.63587	3.16375	3.78565	6.21282	4.3326	4.44436	5.75862	5.75862	5.75862	10.0697	5.18187	8.6301	6.43881	5.09815	5.09815	6.64054	7.68159	5.3291	5.04005	5.04005	11.7579	5.04005	7.02028	5.27631	6.06592	5.04005	6.29267	7.48763
PFD1110W	8.309	8.385	15.09	14.98	10.15	11.36	11.81	13.02	11.32	12.56	13.77	13.74	12.57	12.54	12.36	10.69	12.14	9.17979	8.13763	10.3272	7.97326	8.27332	7.93982	9.23446	9.37828	10.4741	8.57669	8.34179	10.2423	8.46562	8.52364	8.07103	7.83977	13.2769	11.1503	9.16422	7.79655	9.51992	12.9046	8.79732	8.67208	8.54672	8.78374	10.4166	8.08986	9.58877	8.53736	8.93627	8.01481
PFD1165W	12.69	12.62	8.587	8.995	5.907	4	4.459	8.129	7.658	8.066	5.459	3.907	9.142	8.989	9.165	6.858	5.954	11.1631	12.2867	12.5431	11.7579	12.3008	12.0767	12.4321	11.7579	12.8655	12.5144	12.449	13.0231	11.8603	11.7579	12.2726	11.4426	11.9287	12.7564	12.6962	11.631	11.9944	13.5551	12.0579	12.6962	11.9287	12.8541	13.4776	12.0954	13.1515	12.479	12.5792	11.9145
PFD1210W	3.626	-1.627	1.153	-4.977	0	0	0	0	0	0	0	0	3	2	2.807	0	0	4.39441	4.39441	4.49431	4.44436	4.27079	4.39441	5.9649	4.49431	6.71123	1.85121	5.09815	3.58218	6.12808	3.98913	4.11267	4.54442	6.97549	5.3291	5.27631	5.09815	4.49431	3.16375	6.4201	4.27079	2.39827	4.11267	3.98913	4.27079	4.59454	3.58218	1.72725	5.09815
PFE0050W	14.41	14.43	12.2	12.16	7.055	10.08	9.375	9.435	7.96	9.482	8.066	7.728	8.775	8.798	8.919	7.651	7.895	13.3318	12.1995	9.4831	13.7064	10.8554	11.3508	9.85613	10.653	12.5792	10.0697	13.2382	11.0533	11.5938	12.9469	13.9726	13.4251	11.3508	10.0184	11.0533	13.6882	11.9944	8.74669	13.2382	9.16422	11.1631	8.08986	11.3508	10.5863	8.99674	10.3815	9.67585	12.5792
PFE0060w	13.87	14	12.53	12.44	9.828	11.05	10.68	10.78	10.73	10.7	9.783	9.185	9.106	8.855	8.817	10.08	9.209	13.5951	11.7728	8.09928	14.3205	9.37828	9.14864	7.98213	7.29859	12.6687	8.31654	13.3874	11.1905	10.4166	12.464	14.1836	13.3874	8.44259	10.685	11.3208	13.9305	11.8603	8.99674	13.3318	7.63194	11.0682	7.11146	11.1374	10.221	8.36305	8.04228	9.21705	11.1905
PFE0065W	16.57	16.69	10.46	10.5	7.665	6.768	6.883	9.288	9.57	9.466	7.15	6.539	11.32	11.42	11.86	9.967	9.716	14.3205	14.9741	15.4844	13.9069	15.4844	15.8026	15.8026	15.4844	15.2364	15.8026	14.6128	15.2364	15.2364	14.7872	14.7872	14.1326	14.9741	15.8026	15.8026	13.5251	14.9741	14.1836	14.8806	15.8026	15.8026	15.8026	14.9741	15.8026	15.8026	15.4844	15.8026	15.2364
PFE0070W	13.75	13.84	10.44	10.32	6.895	5.17	6.17	8.665	8.134	8.839	8.05	8.129	10.06	10.08	10.09	7.937	7.658	11.0831	13.1515	14.9741	10.8937	13.9919	14.2536	14.6128	14.0113	13.2237	14.2536	11.9944	14.9741	13.67	13.3151	11.6744	11.4197	14.2536	14.9741	14.7872	11.9592	13.4427	13.9726	12.1995	15.4844	13.7667	14.9741	14.7872	13.7367	15.4844	14.6128	15.2364	12.2726
PFE0165W	9.714	9.683	15.53	15.53	12.11	12.66	13.77	13.88	12.75	13.77	14.11	13.87	13.89	13.89	13.77	11.57	12.57	10.7297	8.42618	11.2499	9.06192	8.49879	7.57097	9.19964	8.54672	8.04228	9.37828	7.77528	11.9944	6.95041	8.73451	8.55608	10.9036	12.6962	11.7877	11.3208	7.89174	10.1412	13.51	9.24985	10.7069	8.70813	10.1796	11.9287	9.14864	10.5413	9.35913	9.29626	5.09815
PFE0215W	4.92	4.553	11.33	11.35	9.875	9.842	10.05	8.134	8.155	8.29	8.669	9.134	8.134	8	8.285	8.814	9.622	10.1214	7.91651	9.36871	9.01136	8.04727	7.90867	7.11146	8.73451	9.60964	7.92436	8.20456	8.89682	7.29859	7.29859	8.18905	8.44259	8.82645	8.79732	8.70813	7.75459	9.12103	8.78374	7.55846	8.57669	7.16706	8.82645	8.77131	8.04228	9.4479	8.40844	8.32731	7.31423
PFE0220W	-1.372	-1.627	5.033	4.026	4	0	3.459	3	0	3	3	3.907	2.322	1	0	3.807	4.644	5.27631	7.40823	5.3291	3.58218	8.09928	8.07103	7.58349	8.67208	6.17479	6.68887	4.59454	5.88085	7.86631	10.8171	5.09815	7.63959	9.69826	5.04005	6.24326	5.27631	6.12808	5.27631	6.75031	5.14001	11.1905	6.21282	5.99276	5.40711	5.27631	6.22804	5.52149	5.09815
PFE0350C	15.26	15.4	14.15	14.16	11.5	11.37	11.38	10.32	10.48	10.16	10.48	10.73	10.17	10.09	10.48	11.44	11.06	13.8456	13.6328	13.3151	13.9069	13.6514	13.9305	13.4427	13.8059	13.9305	13.5251	13.9069	13.1185	13.7064	13.7667	13.614	13.9305	13.6328	13.2237	13.5401	13.7517	13.7367	12.7564	13.7367	13.1515	13.5951	13.0231	12.9046	13.8456	12.7096	13.3679	13.1515	13.7667
PFE0355C	3.626	4.92	12.09	12.27	9.278	8.134	8.752	9.362	8.011	9.299	10.84	10.29	9.274	9.082	8.989	9.134	9.836	6.36519	6.66651	7.85767	5.40711	7.13908	6.66651	5.52149	6.36519	7.34342	7.32431	7.09208	7.84872	7.29859	6.98215	6.98882	6.34208	8.54672	7.75459	7.10177	6.762	7.45144	10.5532	5.04005	8.11956	7.10177	7.30641	7.62428	6.98215	7.55846	6.68887	7.29278	7.59695
PFE0370C	7.582	7.631	12.36	12.46	9.326	8.18	7.96	12.61	12.44	13.03	11.36	8.531	12.55	12.61	12.27	11.45	11.05	7.67492	7.07714	9.01136	6.36519	7.51241	7.62428	7.58349	6.98215	7.79655	8.52364	7.54162	7.99285	7.47069	5.04005	7.77528	7.31423	10.3182	9.91185	9.51992	7.71644	7.40823	10.8069	5.04005	8.08044	5.18187	8.69641	9.17979	7.93982	9.23446	7.96438	7.02028	7.13908
PFE0540W	3.939	4.808	3.373	5.098	5.524	3.322	5.248	3.807	0	4.459	5.459	6.755	6.248	5.248	5.907	5.087	6.358	7.59695	7.75459	8.05226	7.11146	7.65369	7.96438	8.12721	8.54672	9.37828	7.55846	7.66097	7.79655	7.62428	7.90867	7.35246	6.4201	8.58919	7.80641	8.32731	7.79655	7.24659	7.39533	7.82662	7.69215	8.02605	8.04228	7.9521	7.42113	8.16631	7.76494	7.64664	7.31423
PFE0655W	10.62	10.74	10.47	10.25	8.778	7.19	7.651	7.2	6.943	7.615	7.839	8.028	7.435	7.651	7.459	7.658	7.585	9.02554	9.66209	9.7801	9.4831	10.0697	9.86874	10.2644	10.3815	7.00455	10.5532	9.60964	8.98213	10.0697	9.37828	9.41444	9.4831	8.58919	8.73451	9.95492	9.58877	8.98213	8.08044	9.41444	10.1214	9.29626	10.3092	8.70813	9.75203	9.97838	10.1412	10.2008	9.60964
PFE0810C	15.35	15.42	14.11	14.09	11.43	11.44	11.74	10.65	10.99	10.65	10.13	10.66	10.33	10.65	10.69	11.39	11.43	13.8833	13.9305	13.7064	13.8059	13.8059	13.9919	13.9726	13.8833	13.7367	13.7064	14.0731	13.0831	13.9726	13.6882	13.7367	14.2536	13.7215	13.5951	13.4603	14.1836	13.9069	12.8541	13.7667	13.4603	13.9515	13.1808	13.0231	13.9305	13.1008	13.7517	13.4949	13.4776
PFE0825W	-1.336	4.059	6.116	6.307	2	4.087	4.322	4.644	2.322	5.17	4.17	4.524	6.459	5.931	6.845	5.807	3.907	7.02028	6.81321	7.17851	6.45751	7.93209	5.79688	5.18187	7.29859	7.90867	6.68887	7.28697	6.55208	7.67492	10.696	6.91841	7.65369	9.85613	6.762	7.13908	6.56778	7.35246	6.34208	7.61041	6.93441	11.0197	7.30641	7.28697	6.38831	7.81651	6.55208	7.3739	6.71123
PFE0970W	7.39	6.864	9.826	9.607	4.322	7.492	7.459	6.443	0	5.644	6.82	6.943	6.476	6.644	6.555	6.931	6.17	9.68705	8.46562	7.89174	8.11192	8.89682	8.842	9.51992	9.21705	10.685	9.19964	8.55608	9.16422	8.73451	7.78099	9.29626	7.87495	10.3666	9.33333	9.4479	8.07103	7.72528	9.69826	9.24985	9.64833	7.62428	9.833	9.85613	9.03972	9.7801	9.33333	9.33333	8.40844
PFE1005W	14.68	14.64	13.63	13.62	11.54	11.32	11.18	10.08	10.71	9.966	10.16	10.16	9.443	9.587	9.47	11.53	10.74	13.1185	13.2769	13.0691	13.0231	13.4251	13.0831	13.1185	13.6328	11.1905	13.2092	13.1185	12.62	13.4603	13.3874	12.6962	13.2576	12.9692	12.7831	13.0691	13.0231	13.3151	12.1129	12.9581	12.8908	13.3151	12.7096	12.6318	13.4949	12.8021	13.135	13.0551	13.2576
PFE1045C	7.849	8.355	9.826	9.932	6.459	7.17	7.17	6.539	0	6.794	7.19	7.658	6.15	6.322	6.794	5.087	6.907	7.35246	7.35246	6.58349	8.20456	7.51241	7.12527	8.1056	7.34342	8.22846	6.48967	6.97549	6.38831	8.12721	6.95041	7.28697	7.89174	8.08044	7.11146	6.77077	8.26256	6.34208	6.24326	8.6301	6.12808	5.83515	6.66651	6.38831	6.64054	6.4201	6.59903	6.71123	8.65946
PFE1100W	11.19	11.04	10.54	10.46	8.185	8.683	8.651	7.768	6.845	7.577	7.622	8.011	7.937	8.155	8.039	7.983	6.781	8.32731	9.4479	10.2644	9.7801	10.8838	9.79681	9.59921	8.73451	6.43881	9.7801	9.72485	6.86581	9.81351	9.75203	9.60964	10.4166	7.80641	7.87495	7.15562	10.9695	9.19964	7.71644	9.82326	10.1617	9.7801	9.60964	6.06592	8.53736	6.36519	9.4831	9.35913	9.76606
PFE1150W	13.55	13.59	11.82	11.84	9.17	9.329	9.165	9.852	9.315	10.31	9.524	9.459	10.7	10.74	10.82	9.426	9.535	12.449	12.7831	13.67	12.2364	13.2092	13.2092	13.3151	13.0231	12.9046	13.6328	13.0551	14.0731	12.6962	12.7096	12.9046	12.1305	13.51	14.0731	13.8059	12.2179	12.821	14.5187	12.3315	13.8833	12.9046	13.9305	14.1836	13.3151	14.0422	13.2769	13.4251	12.6318
PFE1195W	13.9	13.99	12.97	12.93	9.457	9.384	9.329	9.162	8.778	9.195	9.622	9.494	9.773	9.699	9.954	8.531	9.707	12.9692	13.0831	13.2382	12.5612	12.8769	13.3679	13.2382	13.1515	13.5551	13.2576	13.2092	13.2382	13.1185	12.821	13.1808	12.479	13.0831	13.1662	13.0691	12.6687	13.0231	13.3874	13.0551	13.2237	12.9581	13.3485	13.1515	12.9258	13.4776	13.3151	13.1515	13.0831
PFE1250W	12.62	12.63	13.08	13.12	10.7	9.992	10.16	11.43	11.46	11.54	10.8	10.19	11.94	11.74	12.22	9.873	9.775	12.2364	11.9944	13.4251	12.1481	13.1008	13.1515	13.1662	12.7831	13.4949	13.3874	12.0579	14.1836	12.479	12.3315	12.2179	11.5274	13.8456	13.9069	13.7064	11.4958	12.2726	13.9305	11.9768	14.1326	12.5937	13.7667	13.7667	12.9921	14.1326	13.0231	13.4603	11.2297
PFE1270C	9.048	8.878	7.176	7.238	4.392	4.087	4.524	5.087	0	4	3.807	4	4.087	5	4	0	4.17	7.55004	9.17979	8.30577	8.60169	9.41444	9.23446	9.67585	9.75203	7.00455	9.72485	8.14805	7.47069	9.17979	8.05226	7.82662	8.36305	6.48967	7.33438	7.54162	8.55608	7.83977	5.99276	8.17768	9.72485	8.22846	9.58877	7.46106	9.12103	8.52364	9.88136	9.88136	9.37828
PFE1320W	10.41	10.42	9.455	9.485	8.817	6.954	7.15	6.954	3.807	6.755	6.833	7.055	6.539	6.087	6.443	7.735	6.943	9.51992	9.95492	9.833	9.37828	10.0001	10.1214	10.5949	10.0368	8.1056	10.2644	10.0818	9.51992	9.7801	9.14864	9.95492	8.92074	8.36305	8.04228	9.33333	9.14864	9.03972	8.23844	9.64833	10.3461	9.06192	10.221	9.41444	9.69826	10.1412	10.1214	10.3461	9.82326
PFE1370W	12.42	12.58	12.22	12.13	9.855	9.748	9.672	8.913	9.085	8.82	9.562	9.414	8.889	8.957	8.957	8.791	9.006	11.3074	11.3508	11.9768	11.3849	12.1995	12.0767	12.2726	12.3008	11.7128	12.464	11.3208	12.0954	11.9287	11.4197	11.3358	11.3208	11.2821	11.9944	12.1826	11.3074	11.3208	12.2545	11.2297	12.3718	11.9592	12.6082	12.3718	12.041	12.5792	12.1656	12.3315	11.8037
PFE1390W	11.31	11.21	10.06	10.12	9.375	8.071	8.418	7.622	6.539	7.451	7.658	7.7	6.714	6.728	6.358	8.238	8.285	10.7553	10.6212	11.1768	10.4629	11.2297	11.27	11.2297	11.2941	10.7297	11.2101	10.9036	10.685	10.6081	9.95492	10.6652	10.3092	9.57027	10.8069	10.7069	10.4853	10.5532	10.0368	10.4065	11.1374	10.0368	11.1167	10.685	11.1503	11.2821	11.0533	11.3508	10.4853
PFE1400C	11.48	11.57	11.9	12.03	7.983	8.778	8.596	8.845	7.989	9.137	9.358	9.476	9.187	9.205	9.124	8.119	9.134	10.4956	10.7297	10.9913	10.685	11.0197	10.9036	11.1631	11.1271	8.89682	11.2941	10.3666	10.9695	10.7553	10.6408	10.5058	10.5177	10.1313	10.8413	11.0197	10.5654	10.4629	11.0533	10.5295	11.1631	10.3666	11.4197	11.27	10.6408	11.3208	11.0831	11.1374	10.7947
PFE1455W	-1.372	-1.627	6.934	7.238	5.931	6.066	6.644	4.807	0	4.322	6.34	6.492	5	4.954	5.392	6.658	4.459	8.36305	7.67492	8.6301	7.27467	7.97326	7.92436	7.86631	7.98213	7.97326	7.46106	8.57669	8.22846	5.858	4.75472	8.36305	7.02028	7.07714	8.05694	7.93982	7.04124	7.70272	7.70272	6.95041	7.35246	4.68703	7.93982	8.18905	7.96438	7.90021	7.50456	7.29278	3.16375
PFE1490C	13	12.95	12.77	12.97	9.437	10.55	10.62	10.68	9.134	10.17	10.73	11.1	10.72	10.67	10.21	8.358	9.306	11.4958	12.2364	12.7697	11.461	12.6687	12.2726	12.6687	12.5792	12.041	12.7564	11.9592	12.8541	12.2364	11.631	11.7877	11.7354	12.3008	12.7231	12.7231	12.1656	12.2364	13.195	11.8197	12.8908	12.479	13.0551	13.1808	12.5287	12.8655	12.5144	12.6687	11.9145
PFE1600w	14.28	14.26	9.008	8.917	7.295	5.524	5.931	8.185	8.883	8.05	6.555	5.977	7.033	7.539	8	10.31	9.476	12.9046	13.7367	9.97838	13.5551	9.17979	10.6751	10.221	9.58877	12.6962	9.60964	14.1836	11.3508	12.3718	13.3485	13.2092	13.9726	9.72485	10.5949	10.4741	13.5951	13.2382	7.66826	13.8059	9.26523	11.4795	5.9649	11.4426	11.4426	7.64664	11.1631	9.72485	13.8833
PFE1605W	13.42	13.46	10.76	10.93	8.281	8.43	7.883	7.839	7.827	7.459	7.229	6.845	6.833	6.741	6.907	8.134	8.022	12.4151	12.5792	7.62428	13.3151	8.98213	9.06192	8.73451	8.21651	12.0954	8.842	13.1515	10.8272	10.8838	12.1995	12.9469	12.6962	7.17851	9.95492	10.0697	13.0831	11.9003	7.50456	13.1185	6.93441	10.2109	6.97549	10.9036	10.5295	7.34342	9.26523	8.70813	12.479
PFF0090W	15.26	15.39	10.96	10.88	8.285	9.626	8.7	9.822	8.589	9.526	8.447	8.281	9.414	9.514	9.672	8.647	8.741	14.2536	14.4059	11.0365	15.2364	13.0391	12.9692	10.7947	9.64833	14.1326	10.0001	14.9741	12.2726	12.7831	13.7367	14.5187	14.6128	12.3315	12.0241	11.9287	14.7872	13.9069	10.0697	15.4844	10.3272	12.5144	10.1412	12.449	12.3315	9.60964	10.7297	10.0697	13.8059
PFF0115C	8.828	8.939	10.91	10.81	9.134	8.281	8.566	7.401	6.858	7.409	7.895	7.972	6.931	7.229	7.16	8.459	7.539	6.64054	8.73451	4.68703	9.03972	7.32431	6.77954	5.0691	4.68703	4.3326	7.96438	7.83319	4.27079	8.65946	8.07103	6.77954	8.842	3.58218	4.39441	4.59454	8.53736	6.61456	5.09815	8.41731	4.11267	7.29278	4.59454	4.27079	6.81321	5.18187	5.83515	6.86581	9.09192
PFF0290W	10.84	10.91	10.89	11.02	7.322	7.476	8.257	9.996	9.066	10.21	8.285	8.468	10.52	10.7	10.71	7.989	8.447	8.06162	10.3461	12.9469	8.98213	12.5792	12.62	12.7397	12.3718	10.2866	13.0076	10.221	14.1326	11.3678	11.9287	9.75203	9.97838	12.821	13.5251	13.7367	8.65946	11.0533	14.7872	9.86874	13.8456	12.0241	14.0422	14.3205	13.1662	13.9726	12.3935	13.2382	8.6301
PFF0665c	8.71	8.814	10.92	10.87	9.655	8.873	9.403	8.895	8.823	8.683	9.269	9.142	8.527	8.285	8.443	9.36	9.147	9.28074	8.78374	7.28697	9.86874	8.19681	8.79732	9.37828	8.8109	10.0001	7.87495	9.29626	8.68469	8.70813	8.86549	9.26523	9.58877	10.4166	8.86549	8.68469	9.69826	8.842	9.33333	10.5777	8.03417	8.57669	8.22846	8.25549	8.08986	7.61735	7.80641	7.51241	9.14864
PFF0675C	6.54	6.443	12.39	12.48	9.122	6.895	7.349	11.56	11.09	11.8	10.07	8.185	11.06	11.04	11.07	11.02	10.33	7.14735	6.66651	8.39162	6.81321	7.42113	7.46106	7.21255	6.15144	6.81321	8.44259	6.86581	7.90867	6.95041	5.92287	7.63959	6.762	10.0818	8.25549	7.50456	6.38831	6.71123	10.3666	5.04005	6.73862	5.30271	8.44259	9.24985	7.02028	7.48763	7.66097	7.81651	7.13908
PFF0870W	6.54	6.716	12.77	12.71	7.994	7.883	8.443	11.32	8.43	11.28	11.43	9.948	11.18	11	11.09	8.017	9.984	6.98882	5.40711	7.61041	7.50456	5.79688	7.99285	8.46562	7.67492	8.4541	8.31654	7.79655	8.32731	7.62428	5.69724	7.68159	7.13908	10.9695	8.20456	7.91651	6.097	6.91841	10.9395	8.01481	7.29278	5.69724	7.35246	9.29626	6.77954	7.86631	7.30641	8.00356	6.29267
PFF1025c	12.92	12.91	9.654	9.865	8.119	7.807	7.285	8.589	7.839	8.662	6.741	6.267	6.845	7.313	7.508	8.555	7.16	11.9944	10.9395	9.69826	12.2726	10.1902	10.2644	9.95492	9.88136	11.4312	10.2008	11.6744	10.0939	11.0197	11.1374	12.6082	11.944	7.83977	8.842	10.0001	11.9944	11.1167	7.82662	11.5938	10.2423	10.4331	10.1214	10.1412	10.2423	10.0001	9.95492	10.2866	11.8603
PFF1100C	12.07	12.05	9.932	9.959	6.555	6.304	6.409	9.093	7.728	9.087	7.833	7.16	9.476	9.375	9.231	7.066	7.426	10.6408	10.8554	12.1656	10.653	11.0682	12.0241	11.8803	11.8197	9.18972	12.0579	11.2941	12.449	11.9592	11.0197	11.1167	10.1796	11.2821	12.3718	11.9944	10.685	11.5938	12.821	11.0197	12.2726	11.6936	12.1656	12.5792	11.3208	12.7096	11.9944	12.0579	11.4426
PFF1350C	11.41	11.47	11.77	11.87	8.061	9.003	8.798	9.003	7.741	8.804	8.798	8.827	9.15	9.288	8.807	7.827	8.669	11.1374	10.5177	11.1768	10.5058	10.9913	11.2297	11.0365	11.1271	9.75203	11.3849	10.5532	10.9395	10.5532	10.8838	10.4331	10.3815	10.8838	11.3849	10.9695	10.5058	10.5949	11.2297	10.6408	11.4426	10.3964	11.5938	11.631	10.7824	11.4795	11.1271	11.0533	11.1167
PFF1377W	4.77	5.529	5.615	5.098	0	3.585	4	3.17	0	3.17	2.585	2.322	4.392	4.17	4.392	2.322	0	6.45751	6.98215	7.45144	7.58349	7.32431	7.12527	8.73451	7.25447	8.53736	8.55608	7.63959	8.28408	8.26256	6.75031	7.26236	7.33438	8.14805	7.42113	7.81651	7.62428	6.81321	7.26236	8.17768	8.06162	7.26236	8.73451	6.97549	7.29278	8.75887	7.72528	7.90021	3.16375
PFI0195C	12.87	12.99	12.33	12.34	8.98	9.664	9.553	8.551	7.592	8.547	8.957	9.006	8.833	8.778	8.827	7.748	8.443	11.7877	11.6744	12.0954	11.9287	12.2726	12.2364	12.2364	12.2726	11.5274	12.1995	11.9287	12.2179	11.7579	12.0241	11.8603	11.7354	11.9944	12.4151	12.1826	11.4426	11.7877	12.5287	11.9768	12.479	12.3718	12.4151	12.2726	11.8197	12.6082	12.2364	12.4151	12.0241
PFI0470W	10.06	10.11	9.229	9.093	4.954	4.392	5.392	7.313	3.807	7.714	6.658	6.209	7.451	7.508	7.392	3.907	5.358	7.17851	9.19964	9.93297	8.24841	9.85613	9.69826	10.1515	9.93297	6.43881	10.1214	8.93627	10.7553	9.35913	8.68469	9.19964	8.19681	6.97549	9.28074	9.64833	8.86549	8.44259	11.0197	7.77528	10.6212	8.86549	10.5777	10.8069	9.51992	10.8069	10.0939	10.3092	9.4831
PFI0530C	3.227	4.059	9.985	10.02	7.109	8.017	8.061	6.741	0	6	7.331	7.82	7.735	7.066	6.6	6.943	7.077	8.25549	7.31423	8.70813	7.58349	7.78669	7.99285	8.55608	8.39162	10.2317	7.69215	7.98213	8.55608	8.17768	7.17851	7.58349	6.73862	9.50151	9.14864	8.17768	6.762	8.22846	8.11192	8.06162	8.34179	7.91651	8.40844	8.25549	7.39533	8.90878	7.90021	7.62428	5.88085
PFI0540W	7.974	7.663	12.24	12.12	7.833	7.983	7.693	11.85	11.06	12.36	8.989	7.276	12.62	12.88	12.88	9.664	9.688	7.75459	7.91651	9.19964	7.3739	7.65369	8.36305	8.95179	8.41731	9.60964	7.85767	7.15562	9.58877	7.02028	8.26256	7.71644	6.45751	9.85613	10.4065	9.82326	6.02062	8.06162	10.5777	7.92436	9.35913	8.8109	8.88115	10.1214	8.6301	8.28408	8.43438	8.42618	7.13908
PFI0645W	13.61	13.58	13.02	12.94	8.867	9.776	9.587	8.531	7.615	8.392	8.898	9.127	8.066	8.366	8.155	9.222	8.778	11.9003	12.9046	12.4151	11.5938	12.5431	12.479	12.6082	12.8769	10.685	12.6318	11.8803	12.3008	12.8541	12.7096	11.0365	12.2364	11.7354	12.0579	12.3315	12.0767	12.4151	11.1503	12.0241	12.7397	12.8376	12.479	11.7579	12.6824	12.4967	12.6082	12.6962	12.9469
PFI0720W	13.18	13.24	12.24	12.27	8.907	9.134	9.222	8.17	7.768	8.17	8.807	8.852	8.388	8.535	8.335	9.006	9.358	11.4958	12.6082	13.0691	11.1503	13.2769	12.9469	13.1662	13.1808	11.5274	13.135	11.7579	13.0231	12.5792	12.2726	11.1631	11.6744	12.6687	13.1008	13.2092	11.8197	12.464	12.9921	11.3849	13.5551	12.6318	13.4427	12.9469	12.9258	13.4776	12.8908	13.2092	12.1656
PFI0755C	13.23	13.41	12.19	12.38	10.61	9.716	9.758	9.134	8.618	8.892	9.574	9.688	8.317	8.358	8.358	9.917	9.881	12.3315	12.7231	12.2867	12.0954	12.5144	12.7697	12.5431	12.8541	13.1185	12.3162	12.1995	11.4795	12.5144	12.1305	12.3162	11.944	12.1656	11.0197	11.7877	11.6744	12.5431	10.1796	12.449	11.7128	12.6962	11.8603	11.3208	12.449	11.5121	12.5431	12.2179	13.0391
PFI0880C	8.151	7.981	15.13	15.18	9.947	12.09	12.36	12.27	10.06	12	13.77	13.01	11.76	11.81	11.44	9.947	12.33	9.39636	8.53736	9.81351	6.56778	8.19681	8.54672	8.05226	7.98213	7.43628	9.14864	8.17768	9.62899	8.05694	7.96438	7.50456	8.39162	11.1374	10.3461	7.77528	8.18905	9.4479	12.5792	6.95041	8.40003	8.40844	9.14864	9.72485	8.30577	9.03972	8.27332	8.08986	8.92074
PFI1105W	14.34	14.42	13.86	13.68	10.23	11.83	11.44	9.681	9.358	9.392	10.66	10.95	9.86	9.895	9.718	9.767	10.13	13.3318	13.4776	12.8655	12.62	12.7231	13.5251	13.5401	13.5401	13.7667	13.3151	12.6082	12.0579	14.3205	13.4251	12.7831	13.0831	12.7397	12.1305	12.3718	12.7564	13.5251	10.1617	13.1515	12.041	13.3874	12.0579	11.4426	12.7564	11.6744	13.67	12.479	13.9919
PFI1340W	1.759	5.379	9.979	10.12	9.679	7.577	8.366	8.238	8.901	8.134	8.741	9.236	7.622	7.459	7.607	8.82	8.589	6.24326	6.73862	7.02028	4.75472	7.35246	5.79688	6.19381	5.36811	7.50456	6.06592	6.40421	6.66651	6.81321	4.54442	6.02062	6.97549	6.72492	6.45751	6.40421	7.62428	6.4201	7.28697	6.4201	5.88085	4.59454	6.77954	6.81321	6.12808	6.73862	6.45751	6.29267	8.08044
PFI1565W	8.71	8.48	14.97	14.9	12.37	12.37	13.04	13.77	12.57	13.77	13.87	13.77	13.04	13.04	12.61	12.24	12.6	9.92241	8.36305	10.7553	7.75459	8.49879	8.28408	8.95179	8.67208	8.35242	8.86549	8.00356	10.8937	7.62428	9.09192	8.24841	8.22846	12.8655	11.5121	10.7947	7.68159	9.833	12.9469	7.31423	9.33333	8.75887	9.07692	10.6652	8.56638	10.0697	8.86549	8.89682	7.77528
PFI1615W	4.603	-1.627	9.175	9.292	5.781	8.15	8.039	6.248	2.322	6.267	7.384	7.539	6.977	6.807	6	5.883	4.248	7.92436	6.12808	7.29859	7.89174	6.12808	7.76494	8.842	7.92436	9.50151	6.77954	7.06221	7.47069	7.91651	6.4201	7.46106	7.39533	8.69641	8.16631	7.77528	7.57097	7.28697	7.85767	8.04228	7.63194	7.29278	7.58349	7.66826	7.66097	7.31423	7.46106	7.10177	6.96295
PFI1740C	15.03	15.09	8.215	8.065	0	3.17	3.7	6.087	5.087	5.7	3.907	3.7	7.524	7.96	7.895	8.276	7.972	12.6687	14.3205	14.0731	12.3517	13.7517	13.9919	14.2536	13.7517	13.8833	13.7367	13.3485	12.6962	13.7367	13.1808	12.5792	12.3162	13.1808	13.0231	12.9469	12.2726	14.0731	12.3008	13.3874	13.4949	13.6328	13.4949	12.8655	13.5251	13.5251	14.2536	13.8456	14.1326
PFL0060W	12.79	12.78	10.55	10.47	4.17	3.907	4.459	8.504	6.304	9.079	7.577	5.322	9.531	9.786	9.969	6.966	6.687	9.81351	12.2867	13.9726	10.2644	13.4949	13.3679	13.8059	13.4949	11.2941	14.1326	10.9913	14.6128	13.3485	13.0231	10.8696	11.1905	13.0551	13.9726	14.2536	11.27	12.5792	14.6128	10.7183	14.4059	13.2769	14.5187	15.4844	13.5951	14.9741	13.9305	14.2536	11.5121
PFL0210C	14.16	14.13	14.04	13.99	11.06	11.61	11.54	9.672	9.502	9.838	10.67	10.78	9.719	9.845	9.845	10.69	10.95	13.0551	12.9469	12.7697	12.9921	13.2382	13.0231	12.9469	13.1185	12.479	12.9469	12.4967	12.4151	13.2769	12.8655	12.0579	12.8376	12.1995	12.464	12.479	12.821	12.9469	11.6527	12.5431	12.6318	13.2382	12.7096	12.3315	13.1662	12.6318	13.2092	12.9046	13.2576
PFL0285W	5.591	5.664	9.786	9.906	6.833	7.644	8.028	6.883	5.781	6.728	7.435	7.895	6.322	6.57	6.087	0	5.977	7.96438	6.47359	6.95041	8.11192	8.56638	7.09208	6.77954	7.78099	7.29278	6.96295	7.17851	6.86581	8.53736	8.16631	7.09208	8.11192	6.34208	6.81321	6.91841	8.14805	7.65369	7.42113	6.58349	6.21282	8.34179	7.24659	6.762	7.13908	7.29278	6.73862	5.14001	8.40844
PFL0410W	4.196	2.413	5.674	5.706	2.322	0	2.807	2.585	0	2.807	2.807	3.17	4.087	2.322	3.807	0	1.585	6.58349	5.3291	6.71123	5.09815	5.0691	5.52149	3.78565	5.27631	7.11146	4.27079	6.73862	7.11146	4.27079	3.16375	6.66651	4.54442	6.34208	6.48967	6.52087	4.93123	6.45751	5.63587	5.04005	6.21282	3.37297	6.15144	6.12808	5.858	6.86581	6.36519	6.48967	6.71123
PFL0430W	9.73	9.501	9.064	9.02	6.358	7.607	7.426	5.883	3.807	6.229	5.833	5.954	6.907	7.087	6.524	3.907	5.755	9.76606	9.35913	8.14805	10.2866	9.14864	9.09192	8.17768	9.33333	7.00455	9.29626	9.33333	7.62428	9.26523	8.65946	9.69826	10.2317	7.07714	8.05694	7.62428	10.1214	8.57669	7.45144	9.69826	8.24841	7.78669	8.11192	7.70272	8.79732	7.73413	9.02554	8.60169	9.85613
PFL0565W	13.18	13.21	12.88	12.98	11.41	11.13	11.13	9.86	9.911	9.602	10.68	10.8	10.15	10.06	10.08	11.06	10.69	12.1305	11.9592	12.0241	12.1481	12.3315	12.3162	12.1995	12.3315	12.449	12.2364	12.1305	11.7579	12.0579	11.7579	11.9003	12.0954	12.2545	12.2364	12.0954	12.449	12.0579	12.0241	11.9287	12.1305	12.0954	12.2364	12.2179	12.1656	12.2179	12.449	12.3008	12.0954
PFL0580W	5.911	6.325	12.97	12.95	10.7	10.69	10.79	9.937	9.476	9.672	11.06	11.32	9.681	9.638	9.375	9.711	10.17	8.30577	7.33438	5.83515	8.17768	7.59695	7.29278	7.93209	8.73451	7.17851	7.73413	5.83515	6.73862	8.37733	10.2866	6.52087	8.32731	9.03972	7.16706	6.58349	8.07103	6.58349	10.4853	8.32731	6.34208	11.1271	6.38831	5.99276	5.9649	4.49431	6.93441	5.30271	7.96438
PFL0625C	13.31	13.52	12.21	12.11	11.77	9.678	10.01	9.78	10.7	9.804	9.707	9.836	9.592	9.553	9.679	12.03	10.84	12.041	11.84	12.2364	11.9944	12.2364	12.449	12.3718	12.4321	12.9469	12.2726	12.5792	11.8603	12.4151	11.5121	12.449	11.9003	12.9046	12.1826	11.7128	11.7877	12.3008	11.7877	12.2545	12.3008	12.1995	12.1305	11.9003	12.2364	12.2726	12.1995	12.2179	12.2364
PFL0630W	7.922	8.175	11.06	11.22	5.954	7.276	7.637	7.331	3.907	7.209	8.397	8.29	7.665	7.426	7.622	6.555	7.492	7.52026	7.63194	7.75459	6.75031	7.42113	8.54672	7.72528	8.04228	8.4541	7.3739	7.87495	7.63959	6.95041	7.81651	8.22846	7.66826	7.90867	7.26236	7.42113	7.89174	7.54162	8.05226	7.53094	7.83319	7.72528	7.87495	7.61041	8.26256	7.53094	7.69215	7.90021	8.08044
PFL0650C	4.196	2.413	5.353	6.602	5.492	4.459	6	5.931	2.585	6.304	6.358	6.57	6.304	5.954	5.087	5.209	4.524	7.39533	7.02028	7.77528	6.22804	7.71644	7.46106	7.30641	8.11192	8.04228	7.61735	7.89174	7.25447	7.13908	9.23446	7.42113	7.11146	9.60964	7.16706	7.81651	7.53094	7.61041	7.21255	6.58349	7.79655	9.41444	7.98213	7.87495	7.33438	8.34179	7.17851	7.96438	6.29267
PFL0780W	10.3	10.2	9.552	9.521	5.977	6.304	6.066	7.16	5.833	7.295	5.907	6.17	6.044	6.741	5.459	6.687	6.82	7.28697	9.51992	6.21282	9.23446	9.4831	8.96696	8.46562	9.69826	4.3326	8.70813	7.33438	5.40711	9.03972	8.55608	8.01481	8.8109	4.82241	3.78565	5.3291	8.75887	7.31423	4.3326	8.57669	7.31423	8.30577	6.4201	5.09815	9.06192	5.40711	8.69641	8.86549	10.1707
PFL0795C	7.537	6.807	9.306	9.163	6.443	6.919	8.017	7.728	6.966	7.665	8.022	8.375	7.672	7.476	7.468	7.248	8.028	8.47664	7.73413	8.95179	7.27467	8.32731	7.66097	7.79655	9.51992	9.8966	7.61735	8.17768	8.04727	7.3739	10.1214	7.70272	7.54162	10.3666	8.25549	8.53736	7.47069	10.0939	8.18905	7.14735	7.93209	11.2297	8.06162	9.81351	8.20456	8.02605	7.92436	7.78099	8.15718
PFL0870W	6.794	6.653	10.82	10.7	8.017	7.658	8.109	10.25	9.629	10.71	8.644	8.669	11.01	11.18	11	9.451	9.362	7.87495	7.85767	8.842	7.29859	8.04727	8.24841	8.24841	7.62428	8.35242	8.20456	8.11956	8.74669	7.13908	7.17851	8.39162	7.06221	8.24841	9.21705	8.40844	7.50456	8.46562	10.3461	7.10177	9.29626	7.69215	8.46562	9.12103	8.15718	8.95179	8.00356	8.04727	7.48763
PFL1125W	12.85	12.99	12.88	12.99	9.719	9.785	9.667	11.08	9.945	11.08	11.15	10.7	11.07	11.09	10.93	9.78	10.24	12.041	12.1305	12.6318	12.1995	12.6318	12.821	12.6318	12.6687	12.3718	12.6962	12.3315	12.7397	12.3008	12.0241	12.7231	11.9944	13.0076	12.821	12.8541	11.9287	12.0954	13.0231	12.1305	12.8541	12.3315	12.9692	12.8655	12.6318	12.9469	12.6318	12.821	12.3008
PFL1140W	8.024	8.197	11.12	11.03	9.313	8.842	8.919	7.459	7.238	7.468	7.672	7.801	7.304	7.119	6.409	8.281	8.375	9.28074	8.13763	7.13908	8.92074	8.24841	6.24326	6.77954	6.64054	7.67492	6.61456	7.75459	7.00455	7.47069	7.98213	7.73413	8.95179	7.13908	6.97549	7.30641	8.68469	7.62428	6.91841	8.41731	7.09208	6.22804	7.50456	7.31423	7.84872	6.97549	6.762	7.70272	8.57669
PFL1155W	10.29	10.31	11.88	11.65	4.459	7.077	6.524	5.555	4	6.066	5.977	5.931	6.066	5.755	5.248	2.585	6.209	9.92241	8.842	8.46562	10.5863	8.40844	8.57669	9.14864	8.48767	10.7824	7.90021	9.12103	9.19964	8.8109	11.9592	9.13483	12.7564	9.85613	8.79732	8.842	9.12103	8.24841	7.57097	11.6744	8.18905	8.28408	8.53736	8.65946	9.7801	8.90878	8.43438	8.11956	9.12103
PFL1170W	14.77	14.81	14.16	14.28	10.26	10.71	10.71	10.87	9.329	10.66	11.44	11.36	11.43	11.3	11.36	10.64	10.27	13.4603	13.1808	13.9726	13.195	14.6128	14.8806	14.1836	13.7517	13.8059	14.1836	13.9069	13.9919	13.4949	13.5551	13.7667	13.4603	14.4059	14.1326	14.3205	14.2536	13.4949	14.3205	13.195	14.2536	13.7215	14.2536	14.1326	14.0113	14.1836	14.1028	14.1836	12.9692
PFL1235C	11.02	11.07	9.826	9.878	7.435	7.672	7.735	7.15	6.322	7.15	7.257	7.637	6.629	6.907	6.459	8.366	7.801	9.72485	10.3964	10.5863	9.82326	10.4853	10.5863	10.4853	10.7297	10.1617	10.3461	10.0818	10.2644	10.2866	10.2423	10.1214	10.2317	8.11192	10.1214	10.3964	10.2109	10.1214	9.67585	9.97838	10.7553	9.7801	10.9695	10.2008	10.5058	10.8554	10.4629	10.8272	10.5532
PFL1405W	10.51	10.5	9.766	9.333	7.34	7.665	7.658	6.807	7.435	7.087	7.077	7.622	5.7	6.833	6.741	7.087	7.098	8.55608	9.75203	10.3563	9.57027	9.93297	10.2008	10.2979	10.5532	9.75203	10.5177	9.69826	9.7801	9.91185	9.33333	9.23446	9.14864	5.63587	9.4479	10.0368	9.37828	10.2534	8.12721	8.90878	10.2644	9.58877	10.3964	9.37828	10.0368	10.6408	10.4853	10.5295	9.72485
PFL1465C	6.906	6.685	11.44	11.73	10.17	9.564	9.814	8.447	8.788	8.527	9.236	9.881	8.285	8.077	8.366	9.264	8.468	9.4655	8.39162	9.17979	8.78374	8.27332	8.04727	8.30577	8.46562	9.03972	9.03972	8.47664	8.53736	7.78099	7.33438	8.42618	8.53736	8.40844	8.22846	8.6301	8.20456	8.00356	9.35913	7.97326	8.98213	6.77954	9.29626	8.8109	8.48767	9.35913	8.65946	8.75887	8.24841
PFL1480W	11.97	12.06	12.24	12.15	9.36	8.823	9.349	9.18	8.849	8.778	9.459	9.651	9.57	9.134	9.288	9.137	8.531	10.4331	10.7553	11.6936	10.7069	11.461	11.4197	11.6744	11.5428	11.631	11.7579	10.9695	11.7579	11.2941	10.8554	10.8069	10.4741	11.2101	11.7354	11.631	10.4629	10.8069	12.449	10.9036	11.8603	10.9215	11.9592	11.7128	11.2821	11.8603	11.5428	11.7128	10.7069
PFL1565C	6.047	5.727	12.87	12.86	11.09	10.22	10.77	11.25	10.78	11.17	11.48	11.38	11.36	11.32	11.32	11.07	11.1	8.77131	7.89174	9.4479	6.96295	7.87495	8.20456	7.98213	8.16631	9.60964	7.93982	7.71644	9.16422	6.22804	7.54162	7.79655	6.71123	10.6408	10.8413	9.59921	7.31423	8.42618	11.1167	7.61041	8.48767	7.87495	9.19964	9.833	8.24841	9.26523	7.98213	8.02605	7.13908
PFL1730C	1.759	-1.627	5.674	5.935	3.807	4.585	5.7	3.807	5.907	3.807	4	4.392	3.807	4	4	0	4.087	7.09208	8.34179	7.55846	6.17479	6.77077	7.70958	7.86631	8.04228	8.4541	8.12721	6.55208	7.58349	7.74436	7.45144	7.90867	5.83515	6.77954	7.30641	7.45144	6.45751	6.75031	6.762	5.04005	7.09208	8.14805	7.74436	7.54162	7.35246	7.48763	8.6301	7.15562	6.29267
PFL1950W	8.998	9.244	5.202	5.098	3.459	1.585	2.322	1	4.858	1	1.585	0	1	0	1	2.585	3.17	0.629898	1.2766	0.309889	1.2766	0.949907	1.85121	3.78565	1.72725	4.3326	4.93123	0.949907	0.309889	4.27079	1.60329	6.61456	0.629898	3.58218	1.60329	1.85121	0.949907	1.60329	2.39827	5.04005	0.629898	1.2766	0.629898	0.309889	0.629898	1.60329	4.59454	0.309889	0.309889
PFL2035C	6.54	5.902	10.03	9.985	8.693	9.082	8.855	7.257	9.674	7.665	7.989	8.362	7.6	7.728	7.931	8.842	8.066	6.77954	6.91841	5.75862	8.04727	7.78669	8.12721	8.65946	7.83319	7.90867	6.96295	5.18187	6.59903	8.68469	7.58349	5.63587	7.15562	8.24841	6.61456	7.02028	7.40823	5.3291	7.14735	9.17979	6.81321	8.00356	6.34208	6.21282	6.762	5.79688	7.11146	6.95041	7.31423
PFL2095W	14.76	14.71	15.13	14.9	12.33	13.77	13.68	14.43	13.75	14.44	14.26	13.77	14.44	14.44	14.27	13.71	14.11	13.7367	14.0731	14.7872	13.8456	14.9741	14.1836	14.5187	14.1836	14.0731	14.4059	13.67	15.4844	14.0422	14.1326	13.7064	14.0113	14.6128	14.7872	14.5187	14.1326	14.3205	14.9741	14.0422	14.5658	14.4623	14.7872	15.2364	14.3205	15.2364	14.5187	14.6128	13.9919
PFL2120W	10.6	10.62	11.19	11.15	6.129	7.833	7.476	8.778	6.714	8.87	8.589	7.913	9.224	9.26	9.098	7.276	7.989	10.5863	9.86874	7.96438	10.5058	9.06192	9.03972	9.06192	9.4655	7.57097	9.26523	9.95492	8.17768	9.37828	9.67585	10.4065	10.3272	9.66209	8.08044	8.48767	10.2534	9.35913	8.69641	10.2008	8.26256	7.9521	8.69641	9.09192	9.26523	8.00356	9.29626	8.42618	10.4249
PFL2215W	10.24	10.23	16.46	16.42	13.17	14.09	14.13	15.8	14.26	15.81	14.9	15.79	14.91	14.59	14.44	14	14.43	10.9395	8.05694	11.4197	10.221	8.60169	7.84872	8.30577	9.14864	9.75203	9.17979	8.32731	11.5428	8.37733	10.9395	8.86549	10.9695	14.1326	11.8603	10.8554	8.30577	10.8413	13.7367	9.50151	9.91185	11.7877	9.51992	11.6744	8.92074	10.3964	8.90878	8.93627	8.20456
PFL2285C	-1.336	4.407	10.35	10.48	0	0	3.17	7.426	0	7.741	8.134	6.989	8.028	8.134	7.658	4	5.087	5.9649	6.34208	6.24326	7.02028	5.36811	5.9649	8.17768	6.86581	7.34342	5.40711	6.71123	6.29267	6.73862	6.91841	6.40421	3.78565	7.39533	6.55208	6.73862	4.54442	6.38831	7.92436	7.70958	6.45751	5.69724	6.47359	6.17479	5.3291	6.66651	6.4201	6.66651	6.71123
PFL2400W	11.17	10.92	9.864	10.01	7.459	8.022	7.983	6.977	4.954	7.044	6.459	6.919	6.794	7.285	6.966	6.87	7.17	9.88136	10.7069	10.6408	10.5863	10.9395	11.0055	11.1167	10.7824	9.96665	11.0197	10.5295	10.5949	10.8171	10.4629	10.0939	10.3461	8.36305	9.60964	10.4741	10.5654	10.4853	9.60964	10.5532	11.1905	10.4629	10.8838	10.0697	10.6652	10.9913	11.1271	11.1167	10.5863
PFL2430C	10.13	10.24	9.729	9.292	5.585	7.622	7.443	6.022	0	6.129	7.022	6.87	6.687	6.409	7.066	5.322	6.492	8.6301	10.0368	10.685	9.17979	10.7688	10.1707	10.9913	11.1768	9.03972	11.2941	9.01136	10.2008	10.4853	9.59921	8.57669	9.33333	9.98924	9.91185	10.5532	8.98213	10.0532	8.02605	10.0697	10.5532	10.3182	10.7297	9.4479	10.3666	10.4331	10.7824	10.8554	9.82326
PFL2480W	10.97	11.12	9.544	9.185	5.248	7.257	7.16	7.17	6.728	7.484	7.055	7.077	7.82	8.028	7.96	5.907	6.728	10.221	10.4331	10.9695	10.3272	10.5777	10.4331	10.9395	10.9036	10.8696	10.653	10.8696	10.3272	10.3964	10.2423	10.4629	9.88136	10.5777	11.0999	11.1167	10.0939	10.3964	10.9036	10.5058	11.3849	10.0939	11.461	11.1167	10.685	11.3849	10.9695	11.27	10.3272
PFL2515C	15.94	15.91	12.5	12.39	7.889	11.06	10.48	10.74	9.69	10.69	10.17	10.24	11.37	11.37	11.81	9.596	9.92	15.2364	15.2364	11.9768	16.9208	13.9919	13.8059	12.1305	10.1214	14.7872	11.4795	16.5831	13.67	13.9305	14.9741	16.5831	16.5831	13.7667	13.5551	13.2382	16.5831	14.7872	11.0831	16.5831	11.5121	13.67	11.3849	13.5751	13.5551	11.9592	12.3315	11.2297	14.7872
[truncated: 20 more columns]
